# Supplementary material for: Exploiting nanopore sequencing advances for tRNA sequencing of human cancer models
Source: NAR Cancer. 2025 Nov 3;7(4):zcaf044. doi: 10.1093/narcan/zcaf044 (PMC12582020; doi:10.1093/narcan/zcaf044)
Supplement: zcaf044_Supplemental_Files [file zcaf044_supplemental_files.zip]

Archive with 9 entries (9 files):
- Supplementary Data Tables.xlsx
- Supplementary Figure S1.pdf
- Supplementary Figure S2.pdf
- Supplementary Figure S3.pdf
- Supplementary Figure S4.pdf
- Supplementary Figure S5.pdf
- Supplementary Figure S6.pdf
- Supplementary Figure S7.pdf
- Supplementary_Figure_legends_Rev.docx
