# Supplementary material for: Exploiting nanopore sequencing advances for tRNA sequencing of human cancer models
Source: NAR Cancer. 2025 Nov 3;7(4):zcaf044. doi: 10.1093/narcan/zcaf044 (PMC12582020; doi:10.1093/narcan/zcaf044)
Supplement: zcaf044_Supplemental_Files [file zcaf044_supplemental_files.zip › Supplementary Data Tables.xlsx]

## Sheet: Table S1
Supplementary Table S1. Primers and DNA sequences used for cloning and for qPCR of tRNAs.
Oligo name	Sequence (5' to 3')
tRNA-seq Adapters
5′-1st adapter	/5/rCrCrUrArArGrArGrCrArArGrArArGrArArGrCrCrUrGrGrN
3′-1st adapter	/5Phos/rGrGrCrUrUrCrUrUrCrUrUrGrCrUrCrUrUrArGrGrArArArArArArArArArAAAA
2nd adapter ONT RTA 1	/5Phos/GGCTTCTTCTTGCTCTTAGGTAGTAGGTTC
2nd adapter ONT RTA 2	GAGGCGAGCGGTCAATTTTCCTAAGAGCAAGAAGAAGCCTTTTTTTTTT
ONT RMX	from SQK-RNA002
ONT RLA	from SQK-RNA004 kit
Knock-out (KO) oligos
TYW2 KO #1 sense	CACCGGTAGCGCCACCGAGCCATC
TYW2 KO #1 antisense	AAACGATGGCTCGGTGGCGCTACC
TYW2 KO #2 sense	CACCGAGGCTGATTTGCCCCGATCA
TYW2 KO #2 antisense	AAACTGATCGGGGCAAATCAGCCTC
URM1 KO sense	CACCGCATGGCTGCGCCCTTGTCAG
URM1 KO antisense	AAACCTGACAAGGGCGCAGCCATGC
TYW2 ORF	atgagagagaatgtggttgttagcaacatggagagagaaagtgggaagcccgtggctgttgtcgcagttgtgactgagcctcggtttacccagcgatacagagaatatctccagaggcagaaactctttgatacacagcaccgtgtggaaaagatgccggatggctcggtggcgctaccggtgctgggagagacgcttccagagcagcacctgcaggagctgaggaatcgtgttgccccaggcagtccctgtatgctcacgcagctcccggatcctgttccttcgaagagggcccagggttgttcacctgcccaaaaattgtgtcttgaggtgagtcgctgggtggagggtcggggagtcaagtggtcagccgagctggaggctgatttgccccgatca…
TYW2 PCR primer Fw	gaagattCTAGAGCCACCatgagagagaatgtggttgtt
TYW2 PCR primer Rev	TCCTTCGCGGCCgcctagccaactgaaggacaggggcagcattc
Primers for tRNA qPCR
tRNA-Arg-TCT-3-1 Fw	GGCTCTGTGGCGCAA
tRNA-Arg-TCT-3-1 Rev	CGACTCTGGTGGGACTCG
tRNA-Leu-CAG-1-7 Fw	TGTCAGGAGTGGGATTC
tRNA-Leu-CAG-1-7 Rev	GTCAGGATGGCCGAG
tRNA-Trp-CCA-1-1 Fw	CTCGTGGCGCAACGG
tRNA-Trp-CCA-1-1 Rev	TGACCCCGACGTGATTTG

## Sheet: Table S2
Supplementary Table S2. Mapping statistics of all samples subjected to tRNA-seq using SQK-RNA002 with defult or custom settings (SIM) and/or SQK-RNA004.
SQK-RNA002
Sample Id	[0,1]	(1,2]	(2,5]	(5,10]	(10,60]	sum base-called reads	Proper mapped reads	%proper mapping	%antisense mapping	Fold (to RNA002 SIM) base-called	Fold (to RNA002 SIM) proper mapped reads	Fold (to RNA002 SIM) of %proper mapping	Fold (to RNA002 SIM) of %antisense mapping
A375_ctrl_1A	47646	26163	8475	2779	3040	127980	88103	68.8412	1.99653	0.310266	0.606128	1.99686	0.77847
A375_ctrl_2A	31690	16369	4246	1483	1681	79768	55469	69.5379	1.67661	0.193384	0.381614	2.01707	0.653731
SK-MEL-28_ctrl_1A	21607	11667	3854	1182	1441	66823	39751	59.487	1.81882	0.162001	0.273478	1.72553	0.70918
SK-MEL-28_ctrl_2A	20893	10218	3128	858	967	59946	36064	60.1608	2.14064	0.145329	0.248112	1.74507	0.834661
Average	30459	16104.2	4925.75	1575.5	1782.25	83629.2	54846.8	64.5067	1.90815	0.202745	0.377333	1.87113	0.74401
SQK-RNA002 SIM
Sample Id	[0,1]	(1,2]	(2,5]	(5,10]	(10,60]	Sum base-called reads	Proper mapped reads	%proper mapping	%antisense mapping	Fold (to RNA002 SIM) base-called	Fold (to RNA002 SIM) proper mapped reads	Fold (to RNA002 SIM) of %proper mapping	Fold (to RNA002 SIM) of %antisense mapping
A375_ctrl_1A_SIM	123208	65766	21283	8251	11942	580841	230450	39.6752	2.4808	1.40815	1.58544	1.15085	0.967293
A375_ctrl_2A_SIM	81132	41374	11091	4494	6415	366938	144506	39.3816	2.39852	0.88958	0.994168	1.14233	0.93521
SK-MEL-28_ctrl_1A_SIM	62151	30224	10346	3924	6847	387962	113492	29.2534	2.63543	0.940549	0.780799	0.848546	1.02758
SK-MEL-28_ctrl_2A_SIM	52992	24654	8049	2883	4389	314198	92967	29.5887	2.74398	0.76172	0.639591	0.858272	1.06991
Average	79870.8	40504.5	12692.2	4888	7398.25	412485	145354	34.4747	2.56468	1	1	1	1
SQK-RNA004
Sample Id	[0,1]	(1,2]	(2,5]	(5,10]	(10,60]	Sum base-called reads	Proper mapped reads	%proper mapping	%antisense mapping	Fold (to RNA002 SIM) base-called	Fold (to RNA002 SIM) proper mapped reads	Fold (to RNA002 SIM) of %proper mapping	Fold (to RNA002 SIM) of %antisense mapping
A375_ctrl_1	267795	166554	59863	21632	23818	755374	539662	71.443	0.455285	1.83128	3.71275	2.07233	0.177521
A375_ctrl_2	547267	361702	121127	49978	54317	1524152	1134391	74.4277	0.362309	3.69505	7.80435	2.15891	0.141269
SK-MEL-28_ctrl_1	495856	302234	103239	39857	43597	1293220	984783	76.1497	0.395417	3.13519	6.77508	2.20886	0.154178
SK-MEL-28_ctrl_2	541103	326503	112785	43791	46526	1401749	1070708	76.3837	0.374332	3.39831	7.36622	2.21564	0.145956
Average	463005	289248	99253.5	38814.5	42064.5	1.24362e+06	932386	74.601	0.396836	3.01496	6.4146	2.16393	0.154731
SQK-RNA004
Sample Id	[0,1]	(1,2]	(2,5]	(5,10]	(10,60]	Sum base-called reads	Proper mapped reads	%proper mapping	%antisense mapping
A375_ADI_1	471213	271374	83243	32702	44524	1220350	903056	73.9998	0.478376
A375_ADI_2	548336	334560	101577	42830	57566	1418097	1084869	76.5017	0.419405
A375_TYW2_KO_1	1270883	782338	239665	107596	134988	3283307	2535470	77.2231	0.462873
A375_TYW2_KO_2	843438	457596	142971	64867	99480	2947891	1608352	54.5594	0.552242
A375_URM1_KO_1	381322	141385	47657	24116	53748	2317685	648228	27.9688	0.804347
A375_URM1_KO_2	573598	360073	111479	49217	55282	1471256	1149649	78.1406	0.447876
SK-MEL-28_ADI_1	495886	297211	92725	37927	44497	1279826	968246	75.6545	0.446064
SK-MEL-28_ADI_2	412629	244062	75560	28733	32966	1085148	793950	73.1651	0.459097
DU145_ctrl_1	1055561	654992	217136	87934	99778	2665280	2115401	79.3688	0.432353
DU145_ctrl_2	861693	528391	174313	70336	84201	2189742	1718934	78.4994	0.480996
DU145_etop_1	1178953	751330	242886	97325	126192	2991666	2396686	80.1121	0.428967
DU145_etop_2	918328	560918	187411	70866	94387	2498391	1831910	73.3236	0.467872
HT29_ctrl_1	445139	238802	84562	37159	43488	1184784	849150	71.6713	0.589413
HT29_ctrl_2	88741	48873	16816	7266	7694	221214	169390	76.5729	0.462837
HT29_TYW2_1	479020	263468	91953	37380	37366	1206547	909187	75.3545	0.56347
HT29_TYW2_2	707460	388331	143581	58929	61716	1808298	1360017	75.2098	0.469994
PC3_ctrl_1	638448	337916	109242	49815	69682	3559883	1205103	33.8523	0.606255
PC3_ctrl_2	233196	120584	40209	17501	24360	1943359	435850	22.4277	0.669496
PC3_TYW2_KO_1	543350	336302	111064	47058	52064	1786122	1089838	61.017	0.597245
PC3_TYW2_KO_2	612351	281491	93463	44255	72720	4774930	1104280	23.1266	0.647481
SNB19_ctrl_1	772381	406598	126594	56231	92596	2029554	1454400	71.6611	0.642877
SNB19_ctrl_2	568116	304476	92653	43097	74950	1661058	1083292	65.217	0.550267
SNB19_etop_1	1161798	591972	199126	84568	109923	3157262	2147387	68.0142	0.482493
SNB19_etop_2	1297448	703849	225124	100966	123949	3135382	2451336	78.183	0.430989
MDA-MB-231_ctrl_1	687748	387734	163127	59102	54867	2141885	1352578	63.149	0.608985
MDA-MB-231_ctrl_2	503321	289673	113893	51257	68409	1732934	1026553	59.2379	0.798303

## Sheet: Table S3
Supplementary Table S3. Correlation scores between two replicates of A375 and SK-MEL-28 cell lines of data acquired using either RNA002 SIM or RNA004.
		SQK-RNA002 SIM				SQK-RNA004
		A375_ctrl_1A	A375_ctrl_2A	SK-MEL-28_ctrl_1A	SK-MEL-28_ctrl_2A	A375_ctrl_1	A375_ctrl_2	SK-MEL-28_ctrl_1	SK-MEL-28_ctrl_2
SQK-RNA002 SIM	A375_ctrl_1A	1	0.857642	0.918146	0.895403	0.85008	0.808768	0.877748	0.89255
	A375_ctrl_2A	0.857642	1	0.667894	0.821485	0.592023	0.532331	0.63927	0.664621
	SK-MEL-28_ctrl_1A	0.918146	0.667894	1	0.895625	0.933967	0.891583	0.919309	0.926345
	SK-MEL-28_ctrl_2A	0.895403	0.821485	0.895625	1	0.801208	0.744056	0.80338	0.834495
SQK-RNA004	A375_ctrl_1	0.85008	0.592023	0.933967	0.801208	1	0.982483	0.974005	0.971803
	A375_ctrl_2	0.808768	0.532331	0.891583	0.744056	0.982483	1	0.968108	0.960361
	SK-MEL-28_ctrl_1	0.877748	0.63927	0.919309	0.80338	0.974005	0.968108	1	0.996194
	SK-MEL-28_ctrl_2	0.89255	0.664621	0.926345	0.834495	0.971803	0.960361	0.996194	1

## Sheet: Table S4
Supplementary Table S4. Mapping statistics and tRNA anticodons abundance of RNA004 tRNA-seq in A375, with and without reverse transcription (RT). Data from two biological replicates are shown.
	Proper mapped reads	Antisense mapped reads	Unmapped reads	total basecalled
A375_without RT_rep 1	1164795	4001	790259	1959055
A375_with RT_rep 1	1134391	4110	397429	1535930
A375_without RT_rep 2	529526	2783	399487	931796
A375_with RT_rep 2	550650	2550	552614	1105814
	% proper mapped reads	% antisense mapped reads	% unmapped reads
A375_without RT_rep 1	59.457	0.204231	40.3388
A375_with RT_rep 1	73.8569	0.26759	25.8755
A375_without RT_rep 2	56.8285	0.298671	42.8728
A375_with RT_rep 2	49.7959	0.230599	49.9735
Anticodon	A375_without RT_rep 1	A375_with RT_rep 1	A375_without RT_rep 2	A375_with RT_rep 2
Ala-AGC	35529	27557	11619	12742
Ala-CGC	17222	17076	8652	7605
Ala-TGC	10916	11732	4299	4037
Arg-ACG	31690	27499	10925	12745
Arg-CCG	32940	36713	15371	14112
Arg-CCT	15648	22689	5325	5388
Arg-TCG	19711	14797	6652	7711
Arg-TCT	14530	16491	6104	6968
Asn-GTT	27541	18182	9665	11417
Asp-GTC	62651	93077	30025	30340
Cys-GCA	43152	44341	22572	21738
Gln-CTG	18875	24699	11717	10608
Gln-TTG	8514	6554	2985	3376
Glu-CTC	10344	28767	9974	7324
Glu-TTC	21237	18452	12898	12880
Gly-CCC	17391	23580	9226	9971
Gly-GCC	121874	147796	56399	60612
Gly-TCC	28669	16721	10867	11320
His-GTG	19669	21000	11442	11314
Ile-AAT	8593	3360	2628	2914
Ile-GAT	264	124	68	83
Ile-TAT	1884	805	654	737
Leu-AAG	9935	7281	4615	5754
Leu-CAA	15618	13548	7746	8692
Leu-CAG	32982	26444	14205	15372
Leu-TAA	6404	4715	3656	4491
Leu-TAG	13771	9627	7764	8212
Lys-CTT	18708	15726	9537	7002
Lys-TTT	28823	21166	20485	14397
Met-CAT	7263	2662	2262	2636
Phe-GAA	8641	2681	2627	3123
Pro-AGG	13511	19646	5326	5221
Pro-CGG	14663	20273	5827	6261
Pro-TGG	8010	11969	3192	3461
Ser-AGA	5836	3698	1971	2192
Ser-CGA	11260	8287	4716	5201
Ser-GCT	58679	50412	31275	30288
Ser-TGA	11914	7857	4350	4920
Thr-AGT	18953	15432	6251	7549
Thr-CGT	5042	5691	2106	2452
Thr-TGT	11578	10832	4298	4839
Trp-CCA	10707	7034	4822	4872
Tyr-GTA	3195	1959	1993	1850
Val-AAC	9935	5078	3145	3848
Val-CAC	14551	8307	5775	5745
Val-TAC	4660	2649	1713	1754
iMet-CAT	28742	14179	12012	12834

## Sheet: Table S5_
Supplementary Table S5. Normalized tRNA counts per isoacceptor of all samples. Reads assigned to a specific tRNA-anticodon were normalized to a fix sum of 1000 and both replicates are shown.
tRNA isoacceptor	231_ctrl_1	231_ctrl_2	A375_ADI_1	A375_ADI_2	A375_TYW2_KO_1	A375_TYW2_KO_2	A375_URM1_KO_1	A375_URM1_KO_2	A375_ctrl_1	A375_ctrl_2	DU145_ctrl_1	DU145_ctrl_2	DU145_etop_1	DU145_etop_2	HT29_TYW2_1	HT29_TYW2_2	HT29_ctrl_1	HT29_ctrl_2	PC3_TYW2_KO_1	PC3_TYW2_KO_2	PC3_ctrl_1	PC3_ctrl_2	SK-MEL-28_ADI_1	SK-MEL-28_ADI_2	SK-MEL-28_ctrl_1	SK-MEL-28_ctrl_2	SNB19_ctrl_1	SNB19_ctrl_2	SNB19_etop_1	SNB19_etop_2
Ala-AGC	36.4081	36.6756	29.7868	36.0345	33.7972	34.8949	29.5998	31.6009	28.2646	29.9805	29.6434	34.6514	40.3693	38.9344	22.6466	26.7588	26.8486	24.3235	33.3278	30.3153	36.23	36.5984	36.1454	33.0032	41.7451	38.9017	37.1064	31.2385	41.2527	41.4398
Ala-CGC	27.9454	38.4439	15.848	20.239	15.0171	14.0726	9.83173	14.221	14.9011	18.5777	11.2517	12.7713	17.5668	15.7493	9.318	10.9283	10.2624	10.0173	20.3078	17.9435	17.2802	16.6118	14.9038	12.5486	18.7354	16.4801	25.3048	24.9466	23.6428	25.9547
Ala-TGC	12.5008	13.8977	9.8794	12.2183	10.5482	10.3392	6.41913	8.96396	11.3563	12.7638	8.81366	9.95973	13.8035	12.3491	9.21803	10.6965	11.1592	10.7513	11.7384	10.3975	11.0657	10.1007	12.7063	11.3164	16.3545	14.7471	16.4921	15.7667	18.9389	21.0011
Arg-ACG	36.0254	31.4556	24.3637	26.4255	27	27.6658	31.7286	26.3289	30.1436	29.9174	24.1706	25.2448	30.9116	33.4461	15.9357	18.7051	19.2697	18.1131	24.8878	26.8876	29.2239	29.6756	31.8477	29.8195	33.3936	35.6371	21.3916	22.4832	22.4414	21.8513
Arg-CCG	47.721	39.9914	29.2728	30.3771	29.4386	29.0523	38.6706	35.6069	46.1377	39.9417	22.6149	21.5045	27.002	27.2978	34.8054	41.6332	39.5437	34.823	31.5411	31.8553	30.7856	30.9647	25.3307	24.8188	33.8331	34.621	33.4032	33.5984	56.5685	50.8559
Arg-CCT	25.1147	27.6777	14.1721	15.4018	14.9334	15.3786	18.0023	19.4299	23.7712	24.6844	13.6765	14.2043	17.4335	17.8329	14.8739	18.899	17.2926	15.1914	15.0413	16.0979	15.5815	14.6632	19.3078	17.1709	20.8599	20.6397	25.3756	27.1198	33.406	32.8821
Arg-TCG	21.134	19.3905	14.0643	14.1034	17.8545	17.6809	15.4592	17.1908	15.5931	16.0983	16.7164	15.9012	18.2775	17.8756	17.477	18.3912	18.5376	17.7389	14.4831	15.4939	15.8706	14.9348	17.4571	16.6361	19.6827	21.1879	18.1031	19.2035	21.5661	21.9022
Arg-TCT	20.7235	22.2891	7.12217	8.53737	15.186	15.3536	11.0151	11.8708	17.0321	17.9413	14.9381	15.1755	20.4272	20.1899	13.8203	15.1089	16.7854	14.5869	20.5031	22.1545	23.1485	21.3503	11.7106	11.0365	20.0377	20.2324	17.9026	19.2342	22.4484	24.2668
Asn-GTT	13.9713	13.4562	33.9663	37.9534	25.4511	24.5744	24.0502	28.4975	18.5674	19.781	34.9302	35.392	43.9784	43.6255	26.5964	25.7405	27.542	28.0944	19.7762	18.3514	24.0911	21.9262	25.6763	24.4264	22.4262	23.3037	13.5261	14.4393	15.8813	17.9148
Asp-GTC	99.8471	91.4124	85.3869	80.154	78.9115	79.8161	99.4719	76.1856	115.966	101.263	94.5598	88.926	79.2118	85.6275	104.207	97.4085	90.3368	91.7674	69.2271	74.4282	81.4884	81.9577	91.6011	94.2716	87.2113	89.4022	67.187	76.0011	46.974	46.7823
Cys-GCA	56.4404	61.6171	66.5009	47.3221	43.7687	45.0339	54.0581	47.2181	55.2071	48.2405	55.5557	41.9545	53.5344	53.2942	119.953	101.114	106.753	111.975	63.1435	64.9366	60.7148	63.8599	58.3648	65.9579	50.0335	55.5994	79.1013	65.9377	139.467	125.856
Gln-CTG	20.1805	18.0528	45.8448	30.7607	30.3072	30.9863	61.3119	46.3603	30.1001	26.8711	53.7088	39.2837	55.0797	58.6301	67.775	51.6171	51.0582	56.707	27.2697	32.1669	37.7065	42.0203	50.5347	62.5319	37.5125	38.9785	25.9234	25.4441	48.6156	42.6829
Gln-TTG	7.53236	5.83486	14.7121	9.86851	8.97999	9.43204	11.7636	8.64988	8.53553	7.13038	12.0619	8.89592	10.2593	11.705	15.005	11.4487	11.5991	13.1621	7.04856	7.8733	10.1544	9.17571	12.705	15.7729	9.28371	10.6504	7.47982	7.35285	11.5818	10.8694
Glu-CTC	21.5306	26.0537	23.7065	25.2466	14.8279	14.9923	12.586	16.1108	36.5069	31.2969	14.1966	16.6778	17.1475	17.0625	18.5522	19.1624	18.0447	19.2789	21.6565	17.4514	20.6194	22.3022	26.224	25.8087	24.1932	21.2612	20.6621	19.1796	15.4034	17.0111
Glu-TTC	15.7356	14.9249	29.315	28.3895	28.243	28.3673	25.252	21.4287	24.7565	20.0747	28.2839	30.0878	30.8352	32.5489	26.6707	30.7266	39.1382	37.3561	23.6293	28.2808	30.8837	31.1616	29.3174	27.4036	22.315	21.5778	15.615	16.9039	14.3418	14.176
Gly-CCC	22.03	24.0526	22.6292	24.995	21.6794	23.2677	23.7221	19.8284	24.2959	25.6537	16.1529	18.0691	25.7802	25.9458	17.8066	21.917	20.4846	18.5377	18.4668	20.0021	21.9772	21.213	29.0883	26.37	33.8268	34.479	27.9158	30.2322	21.0202	20.4221
Gly-GCC	157.5	169.604	86.2242	99.8786	132.724	132.36	112.968	129.548	136.314	160.794	82.574	92.1556	96.2091	91.5858	48.6729	61.3864	51.9536	49.0933	144.118	133.889	134.89	136.317	83.4511	73.1165	114.488	112.476	103.912	97.6805	94.4701	100.079
Gly-TCC	8.36538	8.29809	22.9674	26.0645	25.8605	27.3929	28.4616	24.6068	16.5944	18.1915	29.6022	34.0396	38.1627	37.5916	11.7346	14.6462	13.1678	12.2553	20.1194	23.0508	18.8581	18.9661	16.3411	15.1318	15.0762	14.7692	29.5635	29.6174	21.0707	21.4635
His-GTG	13.7953	21.4753	21.3038	28.7583	21.0847	22.7015	20.7073	20.8657	15.742	22.8468	18.8157	28.7977	35.7635	32.7316	10.6702	18.6212	17.4759	13.306	15.1765	17.0243	19.9863	19.0347	17.4097	14.9332	18.8377	15.4524	40.2576	47.8681	26.7746	28.3006
Ile-AAT	2.48237	2.1479	7.29671	6.58578	8.68967	8.89869	8.17055	7.22586	4.03748	3.65549	10.1611	10.1896	9.26904	9.57997	6.873	6.55463	7.1133	7.91595	5.9391	5.9543	5.20715	5.35324	4.78278	4.9178	4.26798	4.27133	3.68189	3.57909	4.88425	5.22745
Ile-GAT	0.0991466	0.0739818	0.272723	0.280894	0.215802	0.28935	0.430676	0.251046	0.187896	0.134905	0.22429	0.259585	0.20813	0.273432	0.186414	0.180394	0.184817	0.172712	0.14215	0.156407	0.138052	0.226782	0.16766	0.167315	0.141466	0.139662	0.112633	0.10587	0.163582	0.157338
Ile-TAT	0.645843	0.401442	1.83543	2.08809	1.91222	2.55097	3.72638	1.90047	0.845533	0.875795	2.20513	2.61849	3.56916	3.70119	1.32111	1.37731	1.70633	1.79908	0.915307	1.94907	1.42366	1.67102	1.03923	0.981996	1.00037	0.921768	0.845597	1.00178	1.3568	1.46445
Leu-AAG	8.86111	9.51576	8.01397	9.42404	10.5196	9.62285	5.34039	9.7	6.20058	7.92132	9.73142	10.4697	4.9008	4.50965	8.42915	10.1138	7.94856	7.89436	13.9827	11.4213	11.5726	10.8288	8.76311	7.6261	10.3561	9.64133	12.3862	11.0822	5.1737	5.81242
Leu-CAA	15.1546	13.4962	12.4239	13.9635	17.344	17.0466	12.6311	16.38	11.4594	14.7395	14.1051	16.4897	3.18385	3.1793	9.54764	12.3651	10.6005	10.4275	16.932	15.8982	15.8706	15.0511	10.9068	9.65577	12.3947	12.1867	23.2356	23.5111	5.12498	5.21988
Leu-CAG	13.1374	13.1736	24.4196	27.8412	42.3379	39.1608	24.1097	39.66	22.284	28.7696	33.2704	38.558	10.4025	9.73969	16.6557	20.9727	20.4875	18.9695	28.2046	22.8764	23.4483	22.1828	18.8368	15.9543	21.6127	20.9318	36.1431	37.0272	11.4089	13.1049
Leu-TAA	11.9087	14.7042	7.17808	6.04091	7.19599	7.3753	7.87318	8.17984	5.09611	5.12966	7.40785	6.97909	0.452197	0.485078	9.42066	8.92862	7.97865	8.1966	8.22968	8.77444	6.11311	5.80084	5.50462	5.40098	6.80806	7.28569	7.25968	7.03296	1.22976	1.18255
Leu-TAG	14.6061	12.8049	9.81122	11.3034	13.3241	13.4845	9.53231	12.6602	8.48512	10.4736	12.8755	14.0438	5.45232	5.34769	12.5681	14.9736	12.2839	11.73	17.1551	14.286	12.7375	13.1384	11.3574	9.82308	12.6435	12.6441	12.5747	11.2575	4.93703	5.29906
Lys-CTT	15.541	15.4197	30.1673	25.0041	19.8688	17.8576	22.6597	23.1262	23.2144	17.109	20.4584	18.85	16.5027	16.7503	27.0179	22.2904	24.1122	27.1373	33.7312	33.6949	28.5034	28.3955	26.4135	31.4489	22.2935	21.8396	30.2435	35.4608	10.6108	11.0963
Lys-TTT	20.78	25.3066	44.3844	43.7089	31.9857	27.3553	27.2249	25.063	28.2234	23.0274	50.4411	45.3256	61.5332	58.613	20.7014	22.0667	31.3272	29.5265	21.1191	23.8798	20.3691	22.1619	47.9571	45.8379	32.9528	29.4023	16.7857	16.23	22.6874	21.346
Met-CAT	1.46681	1.84227	6.24809	6.81252	6.87954	6.69103	5.30963	5.70036	2.70616	2.89611	8.16997	8.61582	9.50662	9.49649	3.72693	4.1184	4.35251	4.27461	3.5341	3.66354	2.64348	2.39911	3.7973	3.49171	3.05289	2.99226	4.78006	5.59745	2.54074	2.93395
Phe-GAA	1.70032	1.62639	4.00767	4.62177	8.84112	9.0856	4.61849	5.10105	2.60534	2.91678	9.9128	10.7639	7.08292	7.06387	5.02372	5.99541	6.84252	6.38313	4.44363	4.91961	3.40169	3.07946	3.73203	3.40415	3.79432	3.56371	3.97371	3.56885	3.77224	3.99194
Pro-AGG	19.0204	17.4148	16.9211	12.3334	13.5394	11.3394	7.78499	13.3396	22.7057	21.3737	12.5722	9.86565	9.97578	10.4469	25.0983	19.0857	19.1722	22.6612	17.4521	12.6088	13.0233	14.6811	18.7357	22.8205	17.8715	18.7461	15.0953	13.0061	17.8588	18.2179
Pro-CGG	21.6353	19.9302	17.6247	12.7778	14.4534	11.1775	8.13979	14.3972	22.1282	22.0559	13.7349	10.9938	11.7936	12.5476	25.1186	19.5214	19.2224	23.0426	19.5913	14.7757	14.3067	15.3764	20.6362	23.6023	18.5371	20.9586	17.4947	15.49	22.2813	23.4181
Pro-TGG	13.1902	11.2367	11.3494	8.05793	9.46917	7.89222	6.36171	8.40204	15.0844	13.0216	8.66376	7.09934	7.25312	8.23253	21.1782	16.2175	16.0934	18.5593	12.0342	9.73093	9.97533	10.0649	13.6342	15.8714	12.2469	13.6741	10.8349	10.2409	14.0031	14.3273
Ser-AGA	4.64043	3.18607	4.74129	6.24058	5.65924	5.27321	3.56231	5.86808	3.98248	4.02322	4.12075	5.06722	1.31267	1.36387	2.86645	3.22996	2.9585	3.19516	3.85423	2.90677	2.93145	3.01083	5.04899	4.41742	5.34287	5.16982	3.152	3.1909	1.15609	1.16591
Ser-CGA	8.32831	7.49642	10.4248	13.5495	12.2262	13.0919	11.458	11.4723	8.52178	9.01579	12.0132	12.4884	13.6418	13.2056	8.11576	9.36427	9.77667	9.41998	10.5341	11.2348	9.71541	9.6979	6.96748	6.22504	7.96505	7.93978	13.3589	14.5736	14.68	14.6561
Ser-GCT	71.0529	63.2411	59.3473	65.9999	55.1907	57.7559	59.0991	57.5964	54.7122	54.8454	44.3378	47.9377	36.2062	34.8165	53.594	62.7682	64.2661	59.2401	60.1884	67.2876	63.4565	64.7701	52.4468	49.7956	53.7672	49.9955	63.4334	65.6201	60.73	61.9169
Ser-TGA	12.0903	13.0827	10.2626	13.3475	11.7453	11.538	7.73987	11.4904	7.86873	8.54798	10.2281	12.0506	3.31761	3.13263	10.1933	11.3513	12.0045	10.924	18.6367	16.7837	14.4426	13.7561	10.4039	8.88331	10.3169	9.84733	9.22307	9.47253	2.98043	3.117
Thr-AGT	15.5484	13.3082	25.9605	18.4894	19.3588	18.954	19.1795	19.5314	17.3025	16.7892	29.188	21.0964	24.6108	26.1831	29.3845	22.0767	22.8156	27.5403	13.7469	14.5026	18.3296	16.8326	34.1757	40.9905	26.7156	31.3902	15.7651	14.256	22.1537	22.6556
Thr-CGT	7.82146	5.99253	11.8348	8.129	5.61134	5.58837	7.51633	7.59442	8.83571	6.19149	5.50425	4.4179	5.93995	6.67344	17.9646	12.2614	12.4529	14.8244	4.97294	5.57411	6.25117	5.87544	8.9922	11.4102	7.66064	8.10854	3.86022	3.61552	7.36291	7.88101
Thr-TGT	14.1326	12.9068	15.5725	11.5866	12.4498	12.2677	11.4129	13.0565	12.1216	11.7846	18.3465	13.8174	15.0098	16.2613	24.1379	17.8347	17.4258	21.3227	19.1891	18.5595	17.8971	17.304	21.2634	24.6093	16.3166	18.6612	13.7412	13.0698	15.5321	15.8876
Trp-CCA	6.2138	6.29937	9.9394	10.974	10.897	11.0274	8.99499	10.3175	7.11944	7.6526	13.5003	14.0798	17.995	16.7589	8.16574	9.48243	11.0804	10.4634	11.0276	11.5056	9.97857	10.1246	13.7481	12.4	12.6776	11.6909	10.3989	11.4135	13.8778	13.8084
Tyr-GTA	7.67228	5.72086	6.38854	6.01609	4.68475	4.63586	9.70868	11.6411	3.70522	2.13128	7.23734	8.7396	8.06068	8.01036	8.20086	7.62617	7.77377	6.55584	3.96518	3.47705	4.25912	3.69415	7.55621	7.70585	6.30282	5.08951	3.66738	3.30474	3.63708	4.28241
Val-AAC	4.23458	3.88344	4.7072	5.8999	9.56207	9.92002	6.85596	8.18732	4.49805	5.52458	7.25394	9.38892	9.09934	9.06991	5.70589	7.0913	5.62617	5.39724	7.12137	7.35234	6.80985	5.90229	4.10575	3.62932	5.79127	5.53527	7.61549	9.33478	8.2951	8.78923
Val-CAC	8.28106	7.75354	8.39442	10.6943	13.8171	15.187	14.6307	12.4498	7.99476	9.03755	12.5865	16.3291	17.5982	15.9589	8.14413	9.91177	8.748	7.95193	13.4522	14.2523	11.7193	11.6255	6.39667	5.46821	8.86816	8.00961	18.2635	19.4516	16.8187	18.3304
Val-TAC	4.22717	4.08355	3.62449	4.31155	5.08974	5.4781	5.31168	4.90128	2.76345	2.88196	4.65687	5.51	5.9694	5.98197	4.09165	4.4828	4.51297	4.54807	4.08306	4.92683	4.45218	4.30288	3.4671	3.18992	3.39519	3.19826	3.78428	4.24391	3.77978	4.03884
iMet-CAT	11.0257	9.34718	29.7814	31.1894	31.5183	36.0929	45.5369	30.2933	15.5244	15.426	34.8255	34.2624	8.39908	8.59338	20.8297	22.8478	23.8801	22.8483	24.3597	28.4469	20.4673	19.8583	19.0403	18.1966	15.0598	15.769	12.0662	10.0133	5.09771	4.95967

## Sheet: Table S6_
Supplementary Table S6. Principal-component analysis (PCA) of tRNA expression. Two biological replicates analyzed for each cell line.
Sample	PC1	PC2	PC3
231_ctrl_1	-57.3385	-17.2015	11.6981
231_ctrl_2	-66.9541	-18.2674	2.91427
A375_ctrl_1	-32.1979	-0.477047	23.0273
A375_ctrl_2	-55.5225	5.0519	7.3709
DU145_ctrl_1	36.2137	40.4739	10.3747
DU145_ctrl_2	19.83	47.8352	-7.58271
HT29_ctrl_1	71.8823	-25.1184	13.4914
HT29_ctrl_2	78.083	-27.4992	19.7172
PC3_ctrl_1	-20.4789	1.6175	-2.62781
PC3_ctrl_2	-20.2787	-0.827093	0.391446
SK-MEL-28_ctrl_1	-9.96949	10.9	3.99276
SK-MEL-28_ctrl_2	-5.73074	7.45753	9.17405
SNB19_ctrl_1	5.04023	-14.9101	-42.4297
SNB19_ctrl_2	5.77274	-6.62278	-45.7633

## Sheet: Table S7_
Supplementary Table S7. DESeq2 differential expression analysis of DU145 and SNB19 cell lines- etoposide treated versus control (n=2). Base mean (the average normalized counts taken over all samples), log2FoldChange (log2 fold change between groups), lfcSE (standard error of log2FoldChange), stat (Walk Statistic), pvalue (Wald test p-value), padj (Benjamini-Hochberg adjusted p-value).
DU145_etop-vs-DU145_ctrl
tRNA isoaccpetor	baseMean	log2FoldChange	lfcSE	stat	pvalue	padj	-Log10(adj.P-value)
Ala-AGC	29767.1	0.420467	0.122053	3.44494	0.00057119	0.00122027	2.91354
Ala-CGC	15485.5	0.588364	0.163652	3.59522	0.000324116	0.000761672	3.11823
Ala-TGC	10728.2	0.594742	0.124836	4.76418	1.89625e-06	6.36597e-06	5.19614
Arg-ACG	23731.5	0.496738	0.0929435	5.34451	9.06628e-08	3.55096e-07	6.44965
Arg-CCG	30648.6	0.412263	0.103837	3.97028	7.1787e-05	0.000210874	3.67598
Arg-CCT	17390.7	0.454076	0.0829925	5.47128	4.46786e-08	1.90899e-07	6.7192
Arg-TCG	15702.2	0.260947	0.0741329	3.51999	0.000431562	0.000965876	3.01508
Arg-TCT	15064.5	0.545956	0.0849263	6.42858	1.28798e-10	6.7261e-10	9.17224
Asn-GTT	21490.4	0.431279	0.0955726	4.51258	6.40428e-06	2.00667e-05	4.69752
Asp-GTC	74449.7	-0.0416836	0.127649	-0.32655	0.744008	0.777075	0.109537
Cys-GCA	60020.5	0.238473	0.193661	1.23139	0.218176	0.28484	0.545399
Gln-CTG	35419.1	0.396617	0.222889	1.77943	0.0751686	0.107058	0.97038
Gln-TTG	8901.84	0.174722	0.225648	0.774312	0.438746	0.557326	0.253891
Glu-CTC	18104.3	0.266128	0.12851	2.07087	0.0383713	0.0592843	1.22706
Glu-TTC	22219.3	0.234769	0.103646	2.26511	0.0235062	0.0394568	1.40388
Gly-CCC	20422.2	0.712892	0.0997172	7.14914	8.73251e-13	5.13035e-12	11.2899
Gly-GCC	94731.3	0.220531	0.101413	2.17458	0.0296619	0.0480728	1.3181
Gly-TCC	18114.7	0.368851	0.101552	3.63214	0.000281084	0.000709789	3.14887
His-GTG	19367.3	0.648877	0.25033	2.59209	0.00953946	0.0179342	1.74632
Ile-AAT	5367.71	0.0035659	0.0931921	0.038264	0.969477	0.969477	0.0134624
Ile-GAT	167.603	0.110748	0.263681	0.420009	0.674479	0.773183	0.111718
Ile-TAT	1438.18	0.710571	0.292968	2.42542	0.0152908	0.0266173	1.57484
Leu-AAG	8046.35	-0.986732	0.192791	-5.11814	3.08566e-07	1.11558e-06	5.9525
Leu-CAA	11895.2	-2.14749	0.126465	-16.9809	1.13801e-64	2.67433e-63	62.5728
Leu-CAG	20830.7	-1.71696	0.17536	-9.79105	1.23013e-22	1.15632e-21	20.9369
Leu-TAA	6317.76	-3.82904	0.112769	-33.9547	1.03807e-252	4.87893e-251	250.312
Leu-TAG	10554.9	-1.2015	0.136208	-8.8211	1.13343e-18	8.87855e-18	17.0517
Lys-CTT	19971.4	-0.129379	0.192841	-0.670911	0.502277	0.621238	0.206742
Lys-TTT	26947.8	0.438116	0.157728	2.77768	0.00547492	0.0107217	1.96974
Met-CAT	4026.11	0.294332	0.142664	2.06311	0.0391024	0.0592843	1.22706
Phe-GAA	4366.25	-0.431453	0.11422	-3.77738	0.000158488	0.000438173	3.35835
Pro-AGG	14183.5	-0.0276898	0.244117	-0.113428	0.909691	0.929467	0.0317661
Pro-CGG	15427.3	0.0858982	0.253243	0.339194	0.734464	0.777075	0.109537
Pro-TGG	10336	0.0840332	0.220081	0.381829	0.702588	0.777075	0.109537
Ser-AGA	3382.1	-1.6599	0.206227	-8.04887	8.35594e-16	5.61042e-15	14.251
Ser-CGA	9487.82	0.246675	0.0976939	2.52498	0.0115705	0.0209158	1.67952
Ser-GCT	51251.6	-0.261908	0.0722143	-3.62682	0.000286936	0.000709789	3.14887
Ser-TGA	9313.46	-1.67032	0.15191	-10.9955	4.0186e-28	4.72186e-27	26.3259
Thr-AGT	18928.1	0.120667	0.198114	0.609081	0.542471	0.653747	0.184591
Thr-CGT	6898.16	0.455304	0.281196	1.61917	0.105411	0.145715	0.836497
Thr-TGT	14017.9	0.0666304	0.184999	0.360165	0.718724	0.777075	0.109537
Trp-CCA	9725.79	0.448194	0.072721	6.1632	7.12904e-10	3.35065e-09	8.47487
Tyr-GTA	5439.49	0.127281	0.261746	0.486278	0.62677	0.736455	0.132854
Val-AAC	6009.48	0.247221	0.181641	1.36104	0.173501	0.232986	0.632669
Val-CAC	10647.5	0.33483	0.181361	1.84621	0.0648615	0.0952654	1.02106
Val-TAC	3978.67	0.351697	0.11452	3.07106	0.00213303	0.00435879	2.36063
iMet-CAT	18489.4	-1.90985	0.139988	-13.643	2.22298e-42	3.48267e-41	40.4581
SNB19_etop-vs-SNB19_ctrl
tRNA isoaccpetor	baseMean	log2FoldChange	lfcSE	stat	pvalue	padj	-Log10(adj.P-value)
Ala-AGC	29767.1	0.325902	0.122087	2.66941	0.00759842	0.0127545	1.89434
Ala-CGC	15485.5	0.0267841	0.163568	0.163749	0.869929	0.908592	0.0416309
Ala-TGC	10728.2	0.354203	0.12474	2.83953	0.00451799	0.00786466	2.10432
Arg-ACG	23731.5	0.0610809	0.0930905	0.656145	0.511731	0.586618	0.231645
Arg-CCG	30648.6	0.731222	0.103786	7.04549	1.84805e-12	1.08573e-11	10.9643
Arg-CCT	17390.7	0.3834	0.0828411	4.62814	3.68969e-06	1.1561e-05	4.937
Arg-TCG	15702.2	0.266866	0.0741854	3.59728	0.000321562	0.000686974	3.16306
Arg-TCT	15064.5	0.375585	0.0849645	4.42049	9.8476e-06	2.57132e-05	4.58984
Asn-GTT	21490.4	0.316863	0.0959654	3.30185	0.000960508	0.00196278	2.70713
Asp-GTC	74449.7	-0.565632	0.127696	-4.42953	9.44406e-06	2.57132e-05	4.58984
Cys-GCA	60020.5	0.92516	0.193645	4.77761	1.7739e-06	5.95522e-06	5.2251
Gln-CTG	35419.1	0.880961	0.222952	3.95134	7.77151e-05	0.00018263	3.73843
Gln-TTG	8901.84	0.647588	0.225809	2.86785	0.00413268	0.00747061	2.12664
Glu-CTC	18104.3	-0.250902	0.128545	-1.95186	0.0509542	0.0704368	1.1522
Glu-TTC	22219.3	-0.142924	0.103944	-1.37501	0.169128	0.214838	0.667889
Gly-CCC	20422.2	-0.441791	0.0997217	-4.43024	9.41265e-06	2.57132e-05	4.58984
Gly-GCC	94731.3	-0.00380658	0.101424	-0.0375315	0.970061	0.970061	0.0132008
Gly-TCC	18114.7	-0.429308	0.101675	-4.22236	2.41758e-05	5.98034e-05	4.22327
His-GTG	19367.3	-0.635344	0.250326	-2.53806	0.0111469	0.0180656	1.74315
Ile-AAT	5367.71	0.524576	0.094625	5.54374	2.9608e-08	1.26507e-07	6.89789
Ile-GAT	167.603	0.603489	0.277973	2.17104	0.0299283	0.0453333	1.34358
Ile-TAT	1438.18	0.653927	0.294812	2.21812	0.0265468	0.04159	1.38101
Leu-AAG	8046.35	-1.04798	0.192786	-5.43597	5.45004e-08	2.1346e-07	6.67068
Leu-CAA	11895.2	-2.12898	0.126153	-16.8762	6.73538e-64	1.58281e-62	61.8006
Leu-CAG	20830.7	-1.53385	0.17535	-8.74739	2.18338e-18	2.56547e-17	16.5908
Leu-TAA	6317.76	-2.51805	0.109348	-23.0278	2.45615e-117	1.15439e-115	114.938
Leu-TAG	10554.9	-1.17114	0.136344	-8.58958	8.72845e-18	8.20475e-17	16.0859
Lys-CTT	19971.4	-1.55444	0.192877	-8.05924	7.67716e-16	6.01378e-15	14.2209
Lys-TTT	26947.8	0.465281	0.157933	2.94606	0.00321849	0.00605076	2.21819
Met-CAT	4026.11	-0.881054	0.143589	-6.13596	8.46458e-10	3.97835e-09	8.4003
Phe-GAA	4366.25	0.08996	0.115406	0.779507	0.435681	0.511926	0.290793
Pro-AGG	14183.5	0.410593	0.244091	1.68213	0.0925438	0.124273	0.905623
Pro-CGG	15427.3	0.519273	0.253213	2.05074	0.0402926	0.0573864	1.24119
Pro-TGG	10336	0.475	0.220029	2.15881	0.0308653	0.0453333	1.34358
Ser-AGA	3382.1	-1.40254	0.20676	-6.7834	1.17377e-11	6.12967e-11	10.2126
Ser-CGA	9487.82	0.116896	0.0977649	1.19569	0.231819	0.286723	0.542538
Ser-GCT	51251.6	-0.0269052	0.0721726	-0.372789	0.709305	0.793746	0.100318
Ser-TGA	9313.46	-1.57033	0.152076	-10.326	5.3754e-25	8.42146e-24	23.0746
Thr-AGT	18928.1	0.626953	0.198227	3.16281	0.00156256	0.00306002	2.51428
Thr-CGT	6898.16	1.07526	0.281417	3.82089	0.000132971	0.000297602	3.52636
Thr-TGT	14017.9	0.276966	0.185092	1.49637	0.134556	0.175671	0.755301
Trp-CCA	9725.79	0.390478	0.0730864	5.34269	9.15777e-08	3.31089e-07	6.48006
Tyr-GTA	5439.49	0.229564	0.262287	0.875239	0.381444	0.459689	0.337536
Val-AAC	6009.48	0.0537208	0.181757	0.295563	0.767564	0.819898	0.0862404
Val-CAC	10647.5	-0.0573353	0.181375	-0.316114	0.751916	0.819898	0.0862404
Val-TAC	3978.67	0.00635699	0.115268	0.0551498	0.956019	0.970061	0.0132008
iMet-CAT	18489.4	-1.08256	0.140404	-7.71034	1.25485e-14	8.42542e-14	13.0744

## Sheet: Table S8_
Supplementary Table S8. DESeq2 differential expression analysis of SK-MEL-28 and A375 cell lines- ADI treated versus control (n=2). Base mean (the average normalized counts taken over all samples), log2FoldChange (log2 fold change between groups), lfcSE (standard error of log2FoldChange), stat (Walk Statistic), pvalue (Wald test p-value), padj (Benjamini-Hochberg adjusted p-value).
SK-MEL-28_ADI-vs-SK-MEL-28_ctrl
tRNA isoaccpetor	baseMean	log2FoldChange	lfcSE	stat	pvalue	padj	-Log10(adj.P-value)
Ala-AGC	29767.1	-0.140242	0.122211	-1.14754	0.251159	0.327902	0.484256
Ala-CGC	15485.5	-0.279273	0.163923	-1.70369	0.0884393	0.166266	0.779197
Ala-TGC	10728.2	-0.291248	0.125189	-2.32646	0.0199938	0.0511948	1.29077
Arg-ACG	23731.5	-0.0816355	0.0931542	-0.876348	0.380841	0.447488	0.349219
Arg-CCG	30648.6	-0.366183	0.104048	-3.51935	0.000432598	0.00406642	2.39079
Arg-CCT	17390.7	-0.105587	0.0833571	-1.26668	0.205268	0.308294	0.511035
Arg-TCG	15702.2	-0.180175	0.0746367	-2.41403	0.015777	0.0463451	1.334
Arg-TCT	15064.5	-0.742284	0.0856277	-8.66874	4.36931e-18	2.05357e-16	15.6875
Asn-GTT	21490.4	0.213514	0.0960001	2.22411	0.0261413	0.0614321	1.2116
Asp-GTC	74449.7	0.157849	0.12771	1.23599	0.216461	0.308294	0.511035
Cys-GCA	60020.5	0.321036	0.19372	1.65722	0.0974756	0.176049	0.754367
Gln-CTG	35419.1	0.652951	0.222967	2.92847	0.00340633	0.0266829	1.57377
Gln-TTG	8901.84	0.602829	0.225897	2.6686	0.00761692	0.0419172	1.37761
Glu-CTC	18104.3	0.279278	0.128644	2.17094	0.0299358	0.0639537	1.19413
Glu-TTC	22219.3	0.451876	0.103975	4.34603	1.38625e-05	0.000217179	3.66318
Gly-CCC	20422.2	-0.219949	0.0998599	-2.20258	0.0276246	0.0618266	1.20882
Gly-GCC	94731.3	-0.455633	0.101493	-4.48932	7.14515e-06	0.000167911	3.77492
Gly-TCC	18114.7	0.158193	0.10225	1.54712	0.121835	0.204508	0.689289
His-GTG	19367.3	-0.00323593	0.250569	-0.0129143	0.989696	0.989696	0.00449812
Ile-AAT	5367.71	0.267561	0.0956928	2.79604	0.00517328	0.0347349	1.45923
Ile-GAT	167.603	0.334762	0.286532	1.16832	0.242677	0.32588	0.486942
Ile-TAT	1438.18	0.155218	0.29694	0.522726	0.601165	0.657088	0.182377
Leu-AAG	8046.35	-0.206676	0.193087	-1.07038	0.284449	0.351819	0.453681
Leu-CAA	11895.2	-0.17716	0.126523	-1.40021	0.161449	0.261659	0.582264
Leu-CAG	20830.7	-0.211005	0.17555	-1.20197	0.229376	0.317079	0.498833
Leu-TAA	6317.76	-0.287898	0.108602	-2.65094	0.0080267	0.0419172	1.37761
Leu-TAG	10554.9	-0.176106	0.136499	-1.29016	0.196994	0.308294	0.511035
Lys-CTT	19971.4	0.479337	0.192941	2.48437	0.0129781	0.0435692	1.36082
Lys-TTT	26947.8	0.67235	0.157881	4.25859	2.05719e-05	0.000241719	3.61669
Met-CAT	4026.11	0.351365	0.145038	2.42257	0.0154114	0.0463451	1.334
Phe-GAA	4366.25	0.0375191	0.116862	0.321056	0.748168	0.78142	0.107116
Pro-AGG	14183.5	0.271104	0.244162	1.11035	0.26685	0.338972	0.469836
Pro-CGG	15427.3	0.249769	0.253298	0.986069	0.324099	0.390581	0.408289
Pro-TGG	10336	0.273582	0.220163	1.24263	0.214003	0.308294	0.511035
Ser-AGA	3382.1	-0.0710383	0.20613	-0.344629	0.730373	0.780171	0.10781
Ser-CGA	9487.82	-0.189165	0.0991424	-1.90802	0.0563888	0.110428	0.956921
Ser-GCT	51251.6	0.0614686	0.0723669	0.849402	0.395658	0.453559	0.343366
Ser-TGA	9313.46	0.0155162	0.152019	0.102068	0.918703	0.938675	0.0274849
Thr-AGT	18928.1	0.458526	0.198197	2.31349	0.0206958	0.0511948	1.29077
Thr-CGT	6898.16	0.461209	0.281332	1.63938	0.101134	0.176049	0.754367
Thr-TGT	14017.9	0.477536	0.185154	2.57913	0.00990486	0.0435692	1.36082
Trp-CCA	9725.79	0.183256	0.0736406	2.48852	0.0128276	0.0435692	1.36082
Tyr-GTA	5439.49	0.507937	0.262238	1.93693	0.0527542	0.107802	0.967373
Val-AAC	6009.48	-0.46959	0.182906	-2.56738	0.010247	0.0435692	1.36082
Val-CAC	10647.5	-0.428191	0.182237	-2.34964	0.0187918	0.0511948	1.29077
Val-TAC	3978.67	0.0956985	0.117101	0.817233	0.413796	0.463057	0.334366
iMet-CAT	18489.4	0.354292	0.140243	2.52627	0.0115282	0.0435692	1.36082
A375_ADI-vs-A375_ctrl
tRNA isoaccpetor	baseMean	log2FoldChange	lfcSE	stat	pvalue	padj	-Log10(adj.P-value)
Ala-AGC	29767.1	-0.0718522	0.122315	-0.587435	0.556912	0.627168	0.202616
Ala-CGC	15485.5	-0.140143	0.163913	-0.854985	0.39256	0.512508	0.290299
Ala-TGC	10728.2	-0.374812	0.12542	-2.98845	0.00280393	0.00599021	2.22256
Arg-ACG	23731.5	-0.489815	0.0932873	-5.25061	1.51595e-07	7.12499e-07	6.14722
Arg-CCG	30648.6	-0.777029	0.103992	-7.47203	7.8966e-14	9.27851e-13	12.0325
Arg-CCT	17390.7	-0.960293	0.0834636	-11.5055	1.23713e-30	2.90724e-29	28.5365
Arg-TCG	15702.2	-0.417984	0.0749955	-5.57345	2.49747e-08	1.30423e-07	6.88464
Arg-TCT	15064.5	-1.40721	0.0860503	-16.3533	4.11788e-60	1.93541e-58	57.7132
Asn-GTT	21490.4	0.659037	0.0960684	6.86008	6.88201e-12	6.46909e-11	10.1892
Asp-GTC	74449.7	-0.639797	0.127716	-5.00951	5.45688e-07	2.13728e-06	5.67014
Cys-GCA	60020.5	-0.108976	0.193743	-0.562476	0.573792	0.627168	0.202616
Gln-CTG	35419.1	0.180592	0.223048	0.809655	0.418139	0.531149	0.274784
Gln-TTG	8901.84	0.403376	0.226118	1.78392	0.0744363	0.120638	0.918515
Glu-CTC	18104.3	-0.717983	0.128614	-5.58248	2.37111e-08	1.30423e-07	6.88464
Glu-TTC	22219.3	0.116851	0.104039	1.12314	0.261376	0.383896	0.415786
Gly-CCC	20422.2	-0.316815	0.100031	-3.16716	0.00153934	0.00361745	2.4416
Gly-GCC	94731.3	-0.922788	0.101471	-9.09408	9.53947e-20	1.49452e-18	17.8255
Gly-TCC	18114.7	0.246937	0.102127	2.41794	0.0156086	0.0318957	1.49627
His-GTG	19367.3	0.127433	0.250524	0.508667	0.610986	0.652644	0.185324
Ile-AAT	5367.71	0.606361	0.0958917	6.32339	2.55885e-10	1.71808e-09	8.76496
Ile-GAT	167.603	0.552203	0.282253	1.95641	0.0504165	0.0911376	1.0403
Ile-TAT	1438.18	0.940339	0.296788	3.16838	0.0015329	0.00361745	2.4416
Leu-AAG	8046.35	0.0558754	0.193319	0.289032	0.772557	0.772557	0.112069
Leu-CAA	11895.2	-0.238147	0.126464	-1.88313	0.0596832	0.103893	0.983414
Leu-CAG	20830.7	-0.21411	0.175475	-1.22017	0.222399	0.348425	0.457891
Leu-TAA	6317.76	0.122841	0.109	1.12698	0.259752	0.383896	0.415786
Leu-TAG	10554.9	-0.0932443	0.136747	-0.681876	0.495317	0.581998	0.235079
Lys-CTT	19971.4	0.204835	0.193008	1.06128	0.288565	0.410986	0.386173
Lys-TTT	26947.8	0.533597	0.157963	3.37799	0.000730181	0.00214491	2.66859
Met-CAT	4026.11	0.972459	0.145026	6.7054	2.00853e-11	1.57335e-10	9.80317
Phe-GAA	4366.25	0.394058	0.117587	3.35121	0.000804595	0.00222447	2.65277
Pro-AGG	14183.5	-0.838275	0.24422	-3.43246	0.000598138	0.00200804	2.69723
Pro-CGG	15427.3	-0.786043	0.253365	-3.10242	0.00191948	0.00429599	2.36694
Pro-TGG	10336	-0.781135	0.220301	-3.54576	0.000391488	0.00141538	2.84913
Ser-AGA	3382.1	0.207589	0.206421	1.00566	0.31458	0.434861	0.36165
Ser-CGA	9487.82	0.202442	0.0987568	2.0499	0.0403739	0.0759029	1.11974
Ser-GCT	51251.6	-0.0537714	0.0723625	-0.743084	0.457431	0.56577	0.24736
Ser-TGA	9313.46	0.275633	0.152164	1.81142	0.0700761	0.117628	0.92949
Thr-AGT	18928.1	0.136079	0.198395	0.685899	0.492777	0.581998	0.235079
Thr-CGT	6898.16	0.16297	0.281436	0.579065	0.562545	0.627168	0.202616
Thr-TGT	14017.9	-0.0627924	0.18544	-0.338614	0.734901	0.750877	0.124431
Trp-CCA	9725.79	0.252539	0.0745997	3.38526	0.000711113	0.00214491	2.66859
Tyr-GTA	5439.49	0.841328	0.26299	3.19908	0.00137866	0.00359982	2.44372
Val-AAC	6009.48	-0.167082	0.182871	-0.91366	0.360895	0.484631	0.314589
Val-CAC	10647.5	-0.084045	0.182077	-0.46159	0.644375	0.673014	0.171976
Val-TAC	3978.67	0.242884	0.117585	2.06561	0.0388653	0.0759029	1.11974
iMet-CAT	18489.4	0.730316	0.140223	5.20823	1.90648e-07	8.14587e-07	6.08906

## Sheet: Table S9_
Supplementary Table S9. Relative error rate for each tRNA position in HT29 control and HT29 TYW2 overexpression cells. Data from two replicates are shown and marked in green- tRNA-Phe modified by TYW2 enzyme.
HT29 ctrl- Rep 1
tRNA isoaccpetor	1:72	2:71	3:70	4:69	5:68	6:67	7:66	8	9	10:25	11:24	12:23	13:22	14	15	16	17	18	19	20	21	22	23	24	25	26	27:43	28:42	29:41	30:40	31:39	32	33	34	35	36	37	38	39	40	41	42	43	44	45	46	47	48	49:65
Ala-AGC	0.254164	0.0931751	0.0566061	0.0959157	0.137138	0.0999896	0.149966	0.171878	0.511184	0.317353	0.470703	0.137791	0.277016	0.37807	0.17771	0.220161	0.180986	0.3921	0.248579	0.36043	0.194681	0.118279	0.115303	0.270385	0.34723	0.633535	0.336229	0.248588	0.271788	0.256591	0.203729	0.2779	0.459808	0.616627	0.264794	0.124686	0.579103	0.226682	0.219788	0.188098	0.446694	0.235032	0.334893	0.397686	0.579457	0.561861	0.353599	0.285203	0.109264
Ala-CGC	0.229529	0.0605426	0.0394256	0.0360958	0.0558461	0.0420323	0.0585735	0.144644	0.580717	0.352414	0.551277	0.175123	0.307554	0.532486	0.229015	0.319021		0.334698	0.165053	0.485249	0.198096	0.0994943	0.0868516	0.232791	0.340035	0.575439	0.352381	0.294322	0.168137	0.240993	0.161551	0.427009	0.369183	0.156175	0.270593	0.155798	0.743525	0.289567	0.342999	0.627656	0.390156	0.344644	0.374072	0.529365	0.591528	0.404044	0.233896	0.185768	0.116542
Ala-TGC	0.257161	0.0881388	0.041909	0.068648	0.057626	0.049394	0.0755771	0.148568	0.547197	0.36487	0.562941	0.174631	0.363191	0.534724	0.262435	0.276954		0.305384	0.158247	0.393215	0.214814	0.132044	0.108826	0.291274	0.443862	0.482443	0.434248	0.330218	0.189204	0.17725	0.197893	0.257925	0.315946	0.199168	0.212907	0.166235	0.606761	0.211192	0.363948	0.646857	0.371688	0.310175	0.355866	0.524835	0.547583	0.451849	0.274307	0.247024	0.184553
Arg-ACG	0.0691114	0.00956537	0.0164625	0.0282709	0.0180685	0.0700613	0.0531618	0.106162	0.102733	0.078572	0.4116	0.155995	0.23351	0.543112	0.533494	0.580958		0.25437	0.267003	0.568899	0.667566	0.430226	0.358842	0.400611	0.34207	0.708099	0.753899	0.0891202	0.157853	0.15427	0.194345	0.252788	0.366536	0.447535	0.494743	0.435479	0.252361	0.249113	0.513447	0.105158	0.0880748	0.0685542	0.228577	0.0917864	0.044525	0.245389	0.32459	0.359682	0.252272
Arg-CCG	0.0462518	0.0526529	0.0467916	0.0573833	0.077952	0.0894352	0.131384	0.170462	0.143738	0.0492221	0.0954397	0.098755	0.173888	0.565157	0.591053	0.480221		0.284197	0.211824	0.821151	0.818411	0.253926	0.115638	0.140571	0.204662	0.501949	0.810469	0.048739	0.0989747	0.0479811	0.0774191	0.128687	0.745944	0.0522805	0.159057	0.517682	0.462382	0.233523	0.351347	0.0944773	0.122137	0.267233	0.179341	0.101309	0.0836376	0.19404	0.334469	0.340762	0.34989
Arg-CCT	0.0417584	0.178611	0.0695666	0.0607339	0.081313	0.099623	0.103631	0.262984	0.224081	0.0976173	0.144768	0.137101	0.190725	0.374018	0.467741	0.521559		0.25963	0.193046	0.623498	0.636722	0.253183	0.143697	0.162867	0.154203	0.353644	0.320566	0.529527	0.561946	0.320352	0.332889	0.233488	0.323664	0.191789	0.286589	0.677901	0.361145	0.129381	0.0820572	0.0988441	0.0392069	0.163562	0.372463	0.218167	0.175415	0.38027	0.335312	0.127718	0.144904
Arg-TCG	0.0565483	0.0616854	0.159605	0.165175	0.182012	0.264962	0.391785	0.240883	0.203632	0.103836	0.129223	0.148917	0.183651	0.491016	0.459163	0.503588		0.295495	0.16879	0.774414	0.726459	0.276224	0.13672	0.163606	0.302015	0.812221	0.73425	0.102981	0.129116	0.112363	0.161787	0.207372	0.510235	0.560287	0.365856	0.436133	0.225303	0.260852	0.48175	0.139017	0.179311	0.151933	0.3508	0.164767	0.115372	0.288461	0.339258	0.362013	0.41681
Arg-TCT	0.109298	0.100098	0.0731646	0.109229	0.218986	0.154881	0.184624	0.195274	0.0867029	0.0698587	0.316826	0.109383	0.307762	0.385196	0.417081	0.625307		0.202749	0.173917	0.397943	0.617746	0.26606	0.350867	0.187682	0.172094	0.383929	0.558656	0.667148	0.447164	0.245852	0.616045	0.17122	0.514475	0.664608	0.146159	0.699417	0.575744	0.465594	0.565792	0.567358	0.150166	0.615434	0.61168	0.684762	0.535815	0.596347	0.649836	0.379719	0.106556
Asn-GTT	0.053996	0.112577	0.116846	0.108661	0.184837	0.159405	0.159976	0.188426	0.10701	0.0632767	0.254391	0.100867	0.185224	0.341774	0.370531	0.422349	0.112073	0.631445	0.417134	0.668429	0.474983	0.135494	0.163017	0.195771	0.12245	0.513083	0.731366	0.71642	0.140359	0.204013	0.177107	0.0648978	0.520687	0.272388	0.669092	0.628238	0.645614	0.608107	0.286484	0.161531	0.366944	0.54947	0.521351	0.653656	0.448338	0.433344	0.50923	0.206786	0.204729
Asp-GTC	0.0326527	0.134354	0.152917	0.31108	0.506069	0.585268	0.430507	0.519398	0.56946	0.221009	0.235667	0.54326	0.335538	0.179091	0.127888	0.134786		0.275009	0.253468	0.258524	0.160204	0.08856	0.118072	0.105504	0.223898	0.4252	0.130526	0.125291	0.191119	0.264339	0.205747	0.285733	0.57369	0.687772	0.433551	0.372859	0.441326	0.306758	0.448137	0.225896	0.329656	0.214987	0.106911	0.122372	0.125602	0.18734		0.0670409	0.0548508
Cys-GCA	0.32711	0.143265	0.115475	0.13077	0.181599	0.145029	0.193416	0.118589	0.159812	0.141857	0.184506	0.0917439	0.21785	0.359797	0.341642	0.272772	0.0694444	0.374353	0.323862	0.554659	0.263362	0.0890164	0.116466	0.134177	0.118891	0.154909	0.553428	0.368229	0.189848	0.150608	0.201331	0.293635	0.202136	0.34781	0.248351	0.212252	0.153687	0.467232	0.438194	0.398372	0.464213	0.498769	0.343154	0.393782	0.345944	0.471618	0.444833	0.247719	0.0661405
Gln-CTG	0.0323094	0.0608945	0.140558	0.127872	0.0981368	0.111775	0.496237	0.232988	0.17744	0.0947725	0.146568	0.0952394	0.630484	0.382826	0.4557	0.346709		0.411417	0.630767	0.209576	0.307295	0.203866	0.288093	0.188593	0.227139	0.265866	0.0876368	0.46238	0.181886	0.136487	0.0965898	0.383368	0.312133	0.176202	0.194512	0.148153	0.456808	0.265591	0.444363	0.240563	0.24185	0.124524	0.0661273	0.15213	0.191709	0.156577		0.211934	0.190525
Gln-TTG	0.0402027	0.0462215	0.0562539	0.075632	0.0718599	0.101683	0.356038	0.163769	0.147299	0.0875676	0.141726	0.0993763	0.709158	0.433523	0.496613	0.365627		0.431644	0.642396	0.231335	0.364334	0.175544	0.321749	0.138662	0.245719	0.280508	0.0980206	0.502854	0.235437	0.172017	0.135294	0.33869	0.548064	0.6432	0.294739	0.176737	0.481722	0.329153	0.486464	0.191671	0.1862	0.211196	0.0900244	0.242478	0.149959	0.19812		0.232439	0.161451
Glu-CTC	0.0402211	0.0801687	0.0229333	0.0890135	0.430747	0.311729	0.0568673	0.0568254	0.135932	0.0695776	0.106812	0.331137	0.776235	0.155012	0.0817706	0.136901		0.225411	0.258793	0.136602	0.307779	0.0614661	0.0380289	0.124248	0.266699	0.0551194	0.107706	0.14747	0.0930741	0.113122	0.121224	0.217758	0.209901	0.227865	0.196132	0.4142	0.459475	0.369101	0.227956	0.227608	0.189675	0.174001	0.190012	0.183441	0.167592	0.0648268		0.174949	0.0318793
Glu-TTC	0.0357196	0.0565505	0.0184862	0.0551439	0.349334	0.252985	0.165549	0.109734	0.215785	0.0843184	0.212523	0.303362	0.781481	0.128158	0.116751	0.126196		0.404971	0.316205	0.177982	0.365625	0.0958797	0.0627183	0.131547	0.260947	0.103874	0.1413	0.132695	0.0895532	0.0931799	0.15022	0.496186	0.551217	0.53516	0.492319	0.318776	0.393218	0.194986	0.102796	0.113211	0.0860049	0.0954023	0.114962	0.128272	0.150805	0.0520396		0.149011	0.0272154
Gly-CCC	0.0372273	0.0527803	0.139871	0.459551	0.445529	0.310138	0.133771	0.0907165	0.118175	0.1166	0.222836	0.218185	0.41587	0.263244	0.283599	0.252286		0.271624	0.265458	0.174844	0.13329	0.0692031	0.127923	0.121306	0.181315	0.188887	0.290559	0.129497	0.22151	0.10218	0.0948663	0.22256	0.160735	0.179982	0.132535	0.247658	0.457868	0.536132	0.583887	0.222824	0.457355	0.268195	0.163433	0.23304	0.159868	0.385033		0.224487	0.0814686
Gly-GCC	0.0283551	0.0360845	0.320482	0.580351	0.454096	0.270054	0.0993681	0.0815902	0.152351	0.106167	0.240352	0.18549	0.209774	0.109409	0.151075	0.139075		0.246593	0.0832019	0.167833	0.133819	0.0418339	0.106164	0.146497	0.218667	0.231388	0.384417	0.157603	0.234245	0.160524	0.10517	0.0775707	0.0594521	0.207201	0.254505	0.192904	0.56948	0.345461	0.687534	0.343449	0.354507	0.216809	0.214601	0.4549	0.0647727	0.138527		0.190332	0.0439962
Gly-TCC	0.036906	0.129433	0.25261	0.700064	0.467665	0.315987	0.147354	0.117219	0.46388	0.149154	0.182439	0.55983	0.406574	0.144017	0.105387	0.111004		0.197064	0.200418	0.196915	0.153441	0.110387	0.119101	0.235662	0.183465	0.171026	0.147722	0.136108	0.17956	0.233285	0.28302	0.260373	0.642815	0.601472	0.410361	0.205435	0.277603	0.265543	0.285796	0.202439	0.521945	0.143556	0.319783	0.192764	0.119497	0.316821		0.122252	0.0690325
His-GTG	0.0340071	0.0932809	0.0705014	0.295614	0.560914	0.208274	0.145106	0.116125	0.212848	0.170187	0.0824592	0.147456	0.200735	0.0299844	0.0279807	0.0235143		0.198529	0.134886	0.0878209	0.0628238	0.0228406	0.0387194	0.0733677	0.0932017	0.0612843	0.259346	0.19015	0.172225	0.097097	0.132168	0.0150639	0.448747	0.364528	0.310661	0.447875	0.460684	0.481586	0.596747	0.280298	0.244273	0.0911752	0.0767842	0.0646828	0.10835	0.131546		0.0567304	0.0500434
Ile-AAT	0.0134291	0.0156179	0.0262196	0.0206573	0.0562305	0.0744298	0.102873	0.11635	0.642156	0.258427	0.636367	0.216078	0.322507	0.414336	0.249625	0.320023	0.160914	0.332832	0.193538	0.266714	0.194825	0.0691065	0.0579653	0.0702106	0.0676537	0.880645	0.486743	0.57117	0.265804	0.283689	0.120748	0.201834	0.340927	0.556831	0.326176	0.414315	0.606611	0.635521	0.390772	0.105229	0.0893069	0.118949	0.708917	0.772031	0.695913	0.724001	0.589947	0.263163	0.259991
Ile-GAT	0.04	0.072	0.048	0.088	0.104	0.12	0.168	0.168	0.612903	0.225806	0.6	0.134921	0.31746	0.365079	0.212598	0.468254	0.299213	0.314961	0.28125	0.565891	0.162791	0.0859375	0.133858	0.15873	0.144	0.752066	0.398305	0.550847	0.283333	0.567797	0.181034	0.101695	0.0948276	0.121739	0.342342	0.453704	0.432692	0.54902	0.44	0.489796	0.24	0.24	0.561224	0.632653	0.463918	0.561224	0.515464	0.214286	0.326316
Ile-TAT	0.039804	0.059906	0.0451575	0.063835	0.0592308	0.0396154	0.0746154	0.112885	0.0919849	0.0925507	0.29393	0.137789	0.254034	0.304792	0.342865	0.304328	0.188296	0.649766	0.554477	0.593761	0.364264	0.21979	0.209043	0.308784	0.304806	0.59401	0.330471	0.539033	0.438574	0.486111	0.571313	0.212029	0.539161	0.56618	0.615479	0.441964	0.519603	0.471739	0.314972	0.222811	0.249931	0.233326	0.442237	0.734554	0.576564	0.542473	0.47928	0.11988	0.0447786
Leu-AAG	0.0652858	0.0137117	0.0238182	0.0337355	0.0346369	0.0557372	0.188965	0.0949981	0.0973808	0.234525	0.393049	0.598456	0.354561	0.322558	0.223064	0.228798		0.3222	0.258912	0.415715	0.325601	0.187681	0.152309	0.389591	0.599097	0.414557	0.227985	0.155379	0.216496	0.105127	0.181881	0.254048	0.443402	0.517003	0.605544	0.582628	0.401543	0.410336	0.37314	0.226285	0.095736	0.0773668	0.0691245	0.100969		0.122159		0.118109	0.300701
Leu-CAA	0.0279265	0.0873706	0.0324969	0.0831935	0.12049	0.3764	0.120892	0.108502	0.185292	0.374783	0.562885	0.616385	0.549428	0.200079	0.118578	0.180627		0.309376	0.28799	0.338832	0.3528	0.215315	0.115782	0.106132	0.275806	0.747935	0.425424	0.121329	0.122579	0.124092	0.229639	0.22733	0.358492	0.107714	0.783497	0.607356	0.285484	0.453227	0.498419	0.198153	0.23613	0.298503	0.194472	0.283192		0.180915		0.195783	0.348625
Leu-CAG	0.015321	0.0302711	0.019767	0.0344441	0.114718	0.359224	0.0919924	0.133145	0.199673	0.3392	0.535289	0.621865	0.453293	0.207384	0.115714	0.221447		0.358987	0.280665	0.365604	0.346912	0.181682	0.127706	0.198165	0.405696	0.592581	0.256415	0.128613	0.176946	0.334765	0.354037	0.545056	0.652079	0.160847	0.700514	0.381158	0.411392	0.452086	0.322613	0.690553	0.223855	0.113529	0.0716955	0.352062		0.120836		0.128207	0.303612
Leu-TAA	0.107384	0.194411	0.199272	0.154234	0.112842	0.230069	0.152081	0.0725266	0.202595	0.272038	0.382869	0.424813	0.41421	0.431421	0.327737	0.188415		0.43045	0.530164	0.304644	0.454538	0.297372	0.229732	0.175636	0.238546	0.817585	0.553959	0.489421	0.324595	0.130714	0.23895	0.328763	0.478069	0.497021	0.585819	0.487867	0.259589	0.382952	0.46677	0.150232	0.132175	0.300107	0.44382	0.517641		0.252534		0.240719	0.250719
Leu-TAG	0.0682818	0.0151987	0.02223	0.0451895	0.039706	0.048744	0.125687	0.0987753	0.0925235	0.225831	0.391258	0.602443	0.405676	0.294126	0.168385	0.235943		0.32348	0.231905	0.369545	0.319928	0.163543	0.125885	0.296941	0.536818	0.513271	0.278976	0.130694	0.249551	0.078719	0.117659	0.373969	0.484372	0.310634	0.774514	0.442608	0.429084	0.477375	0.384808	0.144643	0.0446549	0.0871696	0.0508501	0.0878417		0.104897		0.104666	0.271587
Lys-CTT	0.028931	0.0551926	0.0384738	0.0834984	0.20881	0.3023	0.353767	0.206959	0.475534	0.366727	0.496781	0.18492	0.31761	0.520196	0.175382	0.199566	0.19922	0.374947	0.168682	0.312282	0.254426	0.14033	0.10128	0.0535572	0.0889894	0.244382	0.547908	0.234979	0.117615	0.0638944	0.0805595	0.161348	0.102003	0.142079	0.693558	0.576134	0.657948	0.301355	0.309346	0.190036	0.457313	0.151809	0.383839	0.651823	0.426446	0.494271	0.633676	0.240629	0.266904
Lys-TTT	0.145106	0.156345	0.12798	0.192888	0.357941	0.231715	0.287311	0.290728	0.374812	0.394373	0.479863	0.150193	0.339464	0.504287	0.243373	0.243123	0.155587	0.390337	0.320178	0.444789	0.397889	0.159448	0.113549	0.0549432	0.122944	0.129674	0.478698	0.145269	0.0557181	0.0292521	0.0803751	0.201694	0.460658	0.719665	0.621223	0.718602	0.577809	0.377894	0.411492	0.18977	0.318502	0.544004	0.433327	0.536465	0.472259	0.504845	0.648648	0.223994	0.132254
Met-CAT	0.0331201	0.0529634	0.0662351	0.255828	0.375358	0.45165	0.43066	0.359067	0.680607	0.197827	0.464431	0.201493	0.260509	0.386736	0.214549	0.472041	0.608558	0.292169	0.347614	0.13785	0.545355	0.14026	0.45555	0.163002	0.262307	0.69575	0.642944	0.184044	0.289614	0.144236	0.305376	0.254879	0.362397	0.276705	0.682164	0.562049	0.724006	0.473643	0.458909	0.277356	0.214055	0.307195	0.498911	0.522517	0.694377	0.683817	0.561142	0.265326	0.075134
Phe-GAA	0.0567573	0.100315	0.115848	0.206482	0.219959	0.0863221	0.307362	0.23734	0.400622	0.435266	0.471053	0.325791	0.404221	0.676961	0.205552	0.217899	0.175282	0.154583	0.125782	0.11674	0.329844	0.11112	0.139258	0.181117	0.232732	0.771037	0.559343	0.783301	0.12615	0.0939962	0.124005	0.364426	0.293574	0.421131	0.436623	0.156949	0.132026	0.280289	0.470504	0.377315	0.355677	0.578787	0.482473	0.537103	0.612155	0.5804	0.535876	0.251019	0.109184
Pro-AGG	0.057421	0.113099	0.095247	0.173211	0.324803	0.852192	0.413693	0.203297	0.409737	0.167037	0.127941	0.122145	0.754684	0.293168	0.291202	0.108315		0.0592294	0.596188	0.24098	0.20884	0.104471	0.0612662	0.090011	0.17966	0.194351	0.312687	0.252808	0.270269	0.251037	0.179691	0.418915	0.469445	0.0892072	0.397133	0.387029	0.00880807	0.319564	0.324863	0.303827	0.595616	0.317665	0.40235	0.25903	0.507822	0.540087	0.373327	0.240513	0.126005
Pro-CGG	0.0578305	0.111845	0.0966126	0.169446	0.315714	0.838813	0.432789	0.218349	0.406538	0.163193	0.138651	0.125373	0.754016	0.346669	0.296935	0.125761		0.062666	0.574941	0.244444	0.222461	0.115622	0.0583467	0.0902887	0.183087	0.200326	0.330048	0.209035	0.26845	0.183736	0.188651	0.607878	0.495817	0.157621	0.560252	0.410224	0.59918	0.416769	0.425662	0.00108086	0.474549	0.327868	0.378721	0.30659	0.58688	0.555544	0.360836	0.246413	0.125014
Pro-TGG	0.0585764	0.112152	0.100363	0.168444	0.310962	0.825722	0.447925	0.218749	0.434356	0.18707	0.183152	0.135428	0.679243	0.276113	0.206254	0.0421378		0.205643	0.597217	0.294017	0.206307	0.109184	0.0731025	0.109746	0.197457	0.213808	0.344133	0.244731	0.35202	0.3414	0.238863	0.370404	0.307617	0.195859	0.346549	0.246106	0.343463	0.351338	0.186613	0.231409	0.597821	0.35392	0.439426	0.256843	0.53897	0.507383	0.341782	0.232317	0.117778
Ser-AGA	0.03298	0.0356166	0.0259531	0.0224642	0.0294059	0.142278	0.106334	0.0310216	0.0572102	0.0841354	0.190393	0.324261	0.494647	0.406578	0.267345	0.184914		0.406311	0.400434	0.301387	0.41185	0.255411	0.126997	0.131997	0.125305	0.641133	0.64626	0.368904	0.304626	0.375107	0.867805	0.0808201	0.50638	0.341095	0.121698	0.775477	0.805683	0.677286	0.427341	0.210462	0.285192	0.360987	0.723827	0.661967		0.0792003		0.298563	0.149504
Ser-CGA	0.0362109	0.0760182	0.107428	0.0557577	0.13075	0.13715	0.0947484	0.0359339	0.0535148	0.0937691	0.180016	0.373925	0.554907	0.261738	0.218241	0.133178		0.363824	0.336365	0.363566	0.5881	0.343542	0.203242	0.205599	0.155153	0.7837	0.69856	0.598245	0.406829	0.257901	0.732513	0.0942923	0.610411	0.182764	0.21659	0.812882	0.882709	0.653257	0.498791	0.1836	0.184915	0.63563	0.631898	0.570998	0.381333	0.0718618		0.0781948	0.157436
Ser-GCT	0.036523	0.0490037	0.0522453	0.0589777	0.052748	0.159538	0.0387646	0.059385	0.0840116	0.118234	0.323992	0.420702	0.549242	0.429993	0.188649	0.174783		0.36298	0.372678	0.245386	0.376585	0.257526	0.17596	0.167475	0.154493	0.73013	0.653898	0.375801	0.324506	0.483908	0.791816	0.267787	0.538896	0.318641	0.197973	0.65143	0.635292	0.523063	0.621177	0.182636	0.163272	0.462949	0.739272	0.673639		0.149014		0.0982215	0.27212
Ser-TGA	0.0348211	0.0241512	0.028733	0.0159187	0.0292133	0.116706	0.102634	0.0431442	0.058415	0.0876029	0.206228	0.30401	0.496277	0.408466	0.221246	0.175025		0.423419	0.385512	0.356147	0.48184	0.26358	0.110403	0.107729	0.119403	0.733775	0.677032	0.464771	0.308853	0.333331	0.826418	0.088649	0.754835	0.302514	0.0963342	0.594058	0.850364	0.573356	0.551106	0.19613	0.259366	0.48002	0.713517	0.661348		0.122415		0.132783	0.122409
Thr-AGT	0.0488507	0.0210187	0.0521576	0.0937027	0.0693546	0.157888	0.210921	0.193256	0.205198	0.172718	0.645634	0.212842	0.236684	0.206406	0.271275	0.112884	0.210187	0.464631	0.482098	0.468027	0.54723	0.278621	0.243131	0.263068	0.223498	0.621279	0.167151	0.0859475	0.52092	0.498362	0.624562	0.153351	0.262352	0.530492	0.383081	0.506463	0.58991	0.507327	0.527559	0.317434	0.277929	0.22519	0.244381	0.218307	0.169277	0.479295	0.509864	0.120763	0.0848099
Thr-CGT	0.152022	0.0401674	0.0697503	0.121568	0.0945198	0.339511	0.166106	0.264188	0.318821	0.143162	0.482591	0.326795	0.319026	0.332288	0.378268	0.402556	0.253332	0.287885	0.342172	0.339778	0.485545	0.364131	0.219198	0.232934	0.283228	0.563868	0.414704	0.164409	0.533948	0.43878	0.681332	0.203108	0.406133	0.185133	0.614619	0.488071	0.594353	0.407673	0.443175	0.323409	0.269621	0.253116	0.401662	0.396964	0.30697	0.6004	0.506682	0.209595	0.162825
Thr-TGT	0.0269138	0.0154467	0.0605966	0.0550934	0.0940717	0.130031	0.400289	0.271714	0.51808	0.272452	0.51406	0.139231	0.260478	0.23716	0.284291	0.237386	0.302985	0.339778	0.405327	0.628032	0.18884	0.0901163	0.0841993	0.0979947	0.153312	0.229546	0.12941	0.344799	0.50607	0.46672	0.650628	0.116152	0.668156	0.472284	0.389546	0.629827	0.628872	0.377508	0.422718	0.296066	0.162568	0.391619	0.340109	0.276491	0.359435	0.728817	0.567085	0.200963	0.15643
Trp-CCA	0.0295149	0.0370217	0.0769953	0.10175	0.21104	0.43954	0.486621	0.30893	0.123519	0.0876694	0.187467	0.0786244	0.132092	0.191873	0.244395	0.134207		0.538042	0.592925	0.104273	0.606908	0.196589	0.44639	0.198184	0.271481	0.672752	0.849469	0.0866814	0.0902376	0.058066	0.0902749	0.28375	0.36286	0.0975408	0.0618264	0.185741	0.118977	0.701119	0.777571	0.16866	0.356539	0.143026	0.418995	0.379915	0.410051	0.585005	0.265949	0.19233	0.221742
Tyr-GTA	0.0835621	0.149638	0.491918	0.314951	0.367317	0.575654	0.240169	0.272689	0.303415	0.30693	0.494023	0.170469	0.292709	0.242974	0.195514	0.111918	0.399918	0.571151	0.346965	0.652283	0.27357	0.163722	0.129551	0.236404	0.291473	0.700113	0.293342	0.0896234	0.129181	0.21466	0.196615	0.165082	0.476172	0.412578	0.532481	0.45287	0.356858	0.404639	0.483672	0.206554	0.230615	0.524369	0.591539	0.501975	0.597059	0.530183	0.474159	0.275984	0.524172
Val-AAC	0.0271699	0.0721171	0.087214	0.190557	0.246007	0.142212	0.22723	0.149757	0.177654	0.158534	0.111534	0.122252	0.577715	0.326934	0.235004	0.224406		0.435623	0.637144	0.257671	0.183554	0.307604	0.301188	0.492399	0.375018	0.760366	0.466934	0.442061	0.373096	0.379858	0.235742	0.249747	0.419655	0.407741	0.425175	0.355424	0.364498	0.472669	0.469559	0.398219	0.460532	0.49828	0.478818	0.627994	0.488966	0.406871	0.498149	0.344746	0.0507556
Val-CAC	0.0297284	0.0696889	0.091227	0.143258	0.167186	0.106863	0.165871	0.128225	0.094692	0.0783578	0.0764115	0.124644	0.626199	0.295611	0.17996	0.20757		0.435934	0.625905	0.237824	0.247355	0.25907	0.25782	0.537764	0.3436	0.713466	0.482448	0.439256	0.316493	0.26879	0.138274	0.132333	0.203727	0.31196	0.390376	0.372205	0.330217	0.426342	0.332548	0.449365	0.351893	0.541175	0.497863	0.621609	0.524487	0.416244	0.516337	0.324235	0.0532488
Val-TAC	0.0523215	0.0383602	0.103414	0.147217	0.263914	0.234821	0.229948	0.223008	0.127269	0.128296	0.0828275	0.129793	0.649894	0.340849	0.219667	0.0982192		0.441207	0.634647	0.369078	0.269004	0.286951	0.324092	0.562533	0.469216	0.284872	0.462082	0.258289	0.231615	0.254825	0.225306	0.576558	0.591547	0.496923	0.430816	0.197827	0.223737	0.371255	0.537806	0.324018	0.413121	0.311388	0.460072	0.514243	0.534226	0.566979	0.637656	0.132156	0.173961
iMet-CAT	0.0265032	0.0367545	0.0763726	0.026456	0.0459696	0.0166906	0.0805517	0.14829	0.136673	0.0929852	0.221248	0.205623	0.0641444	0.052838	0.0461525	0.049563		0.139054	0.0405409	0.0409467	0.0219193	0.0733813	0.085386	0.182655	0.612358	0.285234	0.258633	0.143316	0.160173	0.0692319	0.0719718	0.0991408	0.0452616	0.162471	0.436428	0.638422	0.471193	0.455393	0.416676	0.160394	0.179805	0.324062	0.216891	0.28355	0.574237	0.662159	0.398664	0.324836	0.14327
HT29 ctrl- Rep 2
tRNA isoaccpetor	1:72	2:71	3:70	4:69	5:68	6:67	7:66	8	9	10:25	11:24	12:23	13:22	14	15	16	17	18	19	20	21	22	23	24	25	26	27:43	28:42	29:41	30:40	31:39	32	33	34	35	36	37	38	39	40	41	42	43	44	45	46	47	48	49:65
Ala-AGC	0.285698	0.112697	0.0551117	0.0927167	0.121268	0.0993236	0.139025	0.186513	0.515215	0.333514	0.46232	0.152299	0.250555	0.378662	0.166262	0.216605	0.257774	0.361421	0.223082	0.354029	0.188487	0.117514	0.122255	0.270037	0.368891	0.602398	0.326955	0.197878	0.270047	0.252797	0.204324	0.266991	0.446825	0.646328	0.243823	0.131994	0.59864	0.260236	0.225019	0.176769	0.456269	0.208491	0.353324	0.401858	0.61477	0.535874	0.37974	0.258543	0.101373
Ala-CGC	0.225003	0.0706031	0.0281729	0.0471849	0.0385745	0.0468767	0.0587221	0.128078	0.56754	0.358696	0.557176	0.201259	0.289901	0.553413	0.213241	0.337282		0.332847	0.160595	0.462666	0.169895	0.106341	0.100645	0.210791	0.332875	0.541212	0.347608	0.267137	0.155011	0.223831	0.163521	0.404045	0.348332	0.141387	0.269022	0.156044	0.76735	0.268593	0.329618	0.601046	0.386828	0.339516	0.355622	0.52963	0.61977	0.415225	0.246817	0.218727	0.130166
Ala-TGC	0.277216	0.0946105	0.0372001	0.0491968	0.0415315	0.0434283	0.0704449	0.12814	0.570421	0.364458	0.562511	0.190377	0.339815	0.545335	0.242183	0.267034		0.3	0.163244	0.408221	0.196765	0.126025	0.110196	0.267707	0.446877	0.436488	0.433025	0.285379	0.151082	0.142669	0.168098	0.238444	0.305394	0.144063	0.206355	0.183413	0.578956	0.176904	0.352155	0.658053	0.364684	0.322382	0.362823	0.515745	0.60888	0.448907	0.286863	0.228025	0.1411
Arg-ACG	0.055786	0.0106539	0.0115605	0.0221594	0.0124594	0.0558275	0.0390551	0.0841216	0.0982153	0.0655941	0.471173	0.129428	0.297339	0.551667	0.526913	0.52571		0.300024	0.270951	0.545848	0.655084	0.407347	0.346825	0.432757	0.397083	0.677926	0.73287	0.0870013	0.143741	0.13541	0.167294	0.299121	0.344796	0.449851	0.499626	0.472686	0.241736	0.240594	0.482106	0.105237	0.078504	0.0647209	0.222004	0.0844412	0.0341894	0.237856	0.296149	0.344741	0.292236
Arg-CCG	0.0449061	0.0505865	0.044721	0.0645855	0.0763021	0.0867731	0.127119	0.174136	0.14683	0.0558907	0.0940495	0.0937952	0.167485	0.566615	0.574173	0.463916		0.288027	0.205139	0.814884	0.821737	0.249334	0.119213	0.122714	0.203164	0.499818	0.803424	0.0555211	0.0939039	0.048224	0.0744348	0.134059	0.72658	0.0580758	0.164188	0.480021	0.440448	0.268979	0.34598	0.0923677	0.126857	0.270593	0.183005	0.0966596	0.0851107	0.186933	0.320657	0.367365	0.3507
Arg-CCT	0.0334573	0.176728	0.0703598	0.0495328	0.060375	0.0558177	0.101089	0.186984	0.175015	0.0921791	0.123427	0.131819	0.18536	0.42608	0.396521	0.501267		0.224395	0.197149	0.608812	0.649323	0.229861	0.150227	0.168268	0.148177	0.362506	0.338304	0.528315	0.553653	0.321261	0.336693	0.234653	0.305136	0.205594	0.29102	0.625805	0.36414	0.158073	0.0847079	0.126876	0.0447385	0.172735	0.381159	0.241144	0.158851	0.384844	0.326856	0.118975	0.132697
Arg-TCG	0.028195	0.0232971	0.131971	0.156927	0.100146	0.229575	0.302598	0.230596	0.208228	0.13519	0.123444	0.153093	0.159542	0.552233	0.486122	0.538046		0.283673	0.12746	0.783254	0.720278	0.275359	0.120071	0.148307	0.349684	0.816196	0.694332	0.121656	0.112311	0.0832323	0.148198	0.242313	0.536472	0.540436	0.397961	0.404284	0.235077	0.301259	0.495122	0.124193	0.166485	0.140207	0.347486	0.152158	0.115577	0.294456	0.325602	0.366501	0.398861
Arg-TCT	0.115756	0.0946033	0.0599927	0.105321	0.233578	0.126511	0.217717	0.250448	0.0733262	0.0721713	0.324351	0.0887379	0.371282	0.395684	0.458321	0.696305		0.146655	0.158906	0.411019	0.712119	0.268415	0.410342	0.16023	0.162118	0.311926	0.674245	0.737168	0.448388	0.262132	0.600395	0.173475	0.559029	0.723394	0.142584	0.760716	0.567228	0.464884	0.588583	0.647192	0.133801	0.700174	0.692336	0.756094	0.614549	0.64859	0.628322	0.314853	0.0647033
Asn-GTT	0.0486157	0.107229	0.100685	0.0788889	0.157186	0.134215	0.148797	0.156746	0.0867776	0.0677277	0.237375	0.0997106	0.19607	0.357517	0.353057	0.43044	0.112924	0.673132	0.392866	0.720837	0.507879	0.123543	0.180997	0.194488	0.128323	0.515768	0.748341	0.757018	0.148398	0.169738	0.19328	0.0915336	0.587324	0.278971	0.683774	0.673798	0.700009	0.607137	0.315908	0.147371	0.400457	0.545298	0.54223	0.694721	0.414193	0.39518	0.497032	0.2441	0.222564
Asp-GTC	0.0384819	0.131373	0.150933	0.302313	0.515433	0.575977	0.421017	0.541944	0.564162	0.2114	0.216973	0.524057	0.333352	0.15649	0.116209	0.12485		0.264441	0.246046	0.273027	0.167487	0.0949536	0.124132	0.111291	0.225711	0.394717	0.129452	0.124586	0.176494	0.260085	0.205635	0.292192	0.582378	0.674931	0.423919	0.380943	0.45077	0.30953	0.429308	0.226651	0.309841	0.212943	0.111151	0.117797	0.118195	0.180808		0.0702581	0.04831
Cys-GCA	0.353068	0.151306	0.113156	0.0966477	0.124518	0.0923635	0.149823	0.0889414	0.126702	0.0996406	0.157061	0.0720267	0.225622	0.377815	0.357203	0.259641	0.0737179	0.386121	0.345644	0.563489	0.338241	0.0714407	0.0960977	0.0990564	0.0777384	0.10954	0.631773	0.296698	0.156012	0.119134	0.156322	0.278532	0.210399	0.344396	0.242452	0.211615	0.150211	0.483796	0.468307	0.397812	0.425219	0.453151	0.302501	0.418096	0.323786	0.456562	0.394488	0.275447	0.0701498
Gln-CTG	0.0289515	0.0504961	0.121571	0.109142	0.0831659	0.0873484	0.494298	0.272164	0.174583	0.0879442	0.122632	0.0802194	0.606303	0.336066	0.44067	0.384509		0.412894	0.648891	0.204503	0.285557	0.199493	0.281491	0.152425	0.219104	0.235303	0.0796031	0.447704	0.174129	0.114397	0.0859105	0.38809	0.30761	0.18468	0.193635	0.156396	0.450443	0.265889	0.445418	0.268695	0.25451	0.128794	0.0681757	0.151179	0.187632	0.176695		0.207919	0.201073
Gln-TTG	0.0286225	0.0205272	0.0184078	0.0382142	0.0510419	0.0645766	0.334474	0.139135	0.131137	0.0683626	0.101667	0.0778741	0.710187	0.365746	0.512566	0.390583		0.4336	0.626243	0.217252	0.339732	0.146341	0.302469	0.11974	0.212846	0.233887	0.0518098	0.508039	0.204351	0.0972917	0.0735722	0.325055	0.534224	0.663802	0.295041	0.174858	0.506694	0.316233	0.467917	0.22577	0.1786	0.199937	0.0663924	0.227734	0.0683346	0.165248		0.209186	0.148018
Glu-CTC	0.0277712	0.0834108	0.015863	0.0900575	0.415364	0.298125	0.0502652	0.055482	0.165515	0.0715762	0.10879	0.349422	0.814921	0.126566	0.0655048	0.104917		0.209427	0.231113	0.114046	0.279882	0.0788448	0.0454278	0.121586	0.231464	0.0710927	0.0969893	0.16843	0.0641378	0.0911817	0.0924072	0.190041	0.172752	0.19002	0.142741	0.409098	0.518855	0.410758	0.240589	0.252991	0.217396	0.189245	0.144874	0.141917	0.14034	0.058354		0.152191	0.0204579
Glu-TTC	0.0404965	0.0615504	0.0251475	0.0448513	0.33321	0.247083	0.157604	0.113007	0.227948	0.0824137	0.207236	0.290292	0.789096	0.119553	0.110403	0.125983		0.391705	0.282656	0.17566	0.370516	0.0876071	0.0625519	0.100174	0.203028	0.0940561	0.139179	0.131379	0.0858331	0.094478	0.151904	0.492174	0.519804	0.496995	0.475412	0.337163	0.398353	0.209529	0.105689	0.112694	0.0871854	0.0988421	0.118509	0.129939	0.148153	0.0547583		0.13975	0.0246009
Gly-CCC	0.0193701	0.0434535	0.170503	0.451194	0.417606	0.288615	0.128807	0.0791602	0.10359	0.104838	0.242607	0.192399	0.401866	0.234298	0.303369	0.223628		0.230338	0.269383	0.170152	0.133605	0.0627635	0.123102	0.101713	0.183461	0.211117	0.275095	0.109542	0.188701	0.0621093	0.0746195	0.192405	0.143221	0.152852	0.12911	0.226159	0.3875	0.502243	0.56516	0.218817	0.460934	0.271089	0.16975	0.245201	0.128248	0.352309		0.210395	0.0631424
Gly-GCC	0.0334969	0.0298627	0.353614	0.547672	0.45439	0.279365	0.10565	0.061667	0.158712	0.0986975	0.224567	0.169753	0.190685	0.0789808	0.103074	0.116543		0.219608	0.0854118	0.182277	0.128784	0.0417417	0.105841	0.142192	0.214589	0.237905	0.366602	0.143731	0.214801	0.128707	0.0948122	0.061991	0.0538602	0.176343	0.244357	0.20313	0.581084	0.390515	0.682281	0.359072	0.3635	0.204119	0.233549	0.534848	0.0610142	0.11442		0.180383	0.0382901
Gly-TCC	0.0292201	0.0784753	0.268843	0.727799	0.483021	0.335174	0.142608	0.112113	0.492937	0.157318	0.177071	0.586595	0.440682	0.10887	0.0531177	0.0711334		0.201421	0.161318	0.188082	0.0793236	0.0668177	0.0791253	0.153416	0.122597	0.0901454	0.0838508	0.085968	0.107397	0.231758	0.254487	0.279557	0.67372	0.596384	0.41645	0.175119	0.231266	0.233098	0.274466	0.196844	0.491232	0.0982425	0.336168	0.177984	0.0861161	0.280583		0.148466	0.0554715
His-GTG	0.012987	0.0324675	0.0519481	0.214286	0.651899	0.188679	0.157576	0.113095	0.192982	0.106742	0.0883409	0.164636	0.233229	0.0393634	0.0241431	0.0216998		0.181218	0.139404	0.0770043	0.0607071	0.0173132	0.0379337	0.0704036	0.0898759	0.0567209	0.26277	0.170928	0.136861	0.0658225	0.116922	0.0183713	0.476333	0.364273	0.307364	0.435594	0.464166	0.504491	0.620374	0.277989	0.262467	0.118573	0.0803595	0.0710053	0.122633	0.138676		0.06171	0.062776
Ile-AAT	0.0230967	0.0276573	0.0423571	0.0314366	0.0481165	0.0628205	0.0925996	0.0973776	0.66287	0.226588	0.630857	0.159923	0.299334	0.433171	0.195732	0.290603	0.177973	0.341619	0.180051	0.0865457	0.159118	0.0335294	0.0343368	0.0569214	0.0614164	0.894551	0.51006	0.552951	0.318791	0.411137	0.12019	0.259563	0.38146	0.559563	0.369076	0.441835	0.642897	0.599867	0.404913	0.0770541	0.0694359	0.14338	0.714342	0.758685	0.660636	0.693323	0.609856	0.221593	0.248693
Leu-AAG	0.0970616	0.0116864	0.03031	0.0335039	0.0361704	0.0610268	0.153895	0.0855082	0.0824253	0.222207	0.403483	0.584373	0.349564	0.338907	0.267219	0.197594		0.255787	0.174194	0.339382	0.3173	0.148915	0.127243	0.46734	0.706598	0.342932	0.210503	0.151151	0.171368	0.100846	0.151148	0.247289	0.40138	0.565179	0.652854	0.582496	0.383807	0.427166	0.366396	0.205859	0.0733189	0.063055	0.0491789	0.0740201		0.129893		0.122092	0.297254
Leu-CAA	0.0258241	0.038187	0.032336	0.0434529	0.121823	0.372925	0.115513	0.13501	0.172615	0.339323	0.549058	0.632139	0.579855	0.221071	0.111162	0.149223		0.331806	0.300143	0.344147	0.345367	0.192422	0.0903352	0.101287	0.257617	0.82805	0.440818	0.083285	0.110109	0.0696792	0.107968	0.132096	0.286901	0.077311	0.862934	0.648428	0.171364	0.490005	0.498463	0.131276	0.201061	0.241456	0.138312	0.224352		0.16916		0.240899	0.322051
Leu-CAG	0.0149425	0.0326921	0.0164437	0.03936	0.113793	0.326466	0.0970693	0.135064	0.210039	0.331915	0.52774	0.603134	0.419006	0.204646	0.114831	0.221674		0.338938	0.22411	0.343814	0.323366	0.151505	0.114335	0.216821	0.440428	0.58799	0.272516	0.131339	0.182646	0.315367	0.321782	0.543775	0.646007	0.158673	0.695261	0.389194	0.400039	0.461405	0.318055	0.698275	0.23261	0.109173	0.0699002	0.374185		0.137739		0.162731	0.289925
Leu-TAA	0.0426971	0.0215542	0.00857127	0.00751641	0.0371259	0.154518	0.0425009	0.0757918	0.0953473	0.224884	0.424367	0.552085	0.537673	0.441819	0.273772	0.207488		0.42324	0.493717	0.33521	0.570668	0.394808	0.175567	0.161504	0.189931	0.880597	0.540539	0.52863	0.25297	0.111392	0.22028	0.28357	0.542484	0.513109	0.587765	0.496777	0.192369	0.447414	0.49191	0.129245	0.155682	0.335873	0.403258	0.552615		0.310379		0.18453	0.260191
Leu-TAG	0.0762311	0.00619142	0.0178187	0.0323501	0.0299913	0.0405995	0.110728	0.112744	0.0924068	0.213157	0.363288	0.591345	0.382032	0.294167	0.15764	0.212447		0.327475	0.208928	0.330677	0.310367	0.147682	0.110874	0.285298	0.536477	0.519619	0.296688	0.143619	0.221143	0.0971296	0.101629	0.367527	0.495046	0.313256	0.790504	0.439672	0.408235	0.478927	0.369875	0.147029	0.0367116	0.0833237	0.0430567	0.0898399		0.102595		0.12304	0.283293
Lys-CTT	0.0117716	0.0259176	0.021633	0.0487727	0.134089	0.337576	0.314787	0.187774	0.498647	0.404545	0.52573	0.16076	0.333974	0.547716	0.150828	0.163284	0.158141	0.377164	0.107475	0.330321	0.248709	0.0332053	0.0741183	0.0332052	0.0555106	0.259198	0.573627	0.219024	0.129284	0.0476576	0.0535591	0.0871419	0.112425	0.131155	0.753708	0.576043	0.615315	0.261592	0.311132	0.168094	0.374194	0.114339	0.405521	0.723348	0.415997	0.544174	0.683355	0.208623	0.163713
Lys-TTT	0.112948	0.0575213	0.0597816	0.155533	0.34367	0.14132	0.2897	0.330338	0.435256	0.368623	0.46829	0.142391	0.293719	0.560332	0.188166	0.235391	0.113105	0.336196	0.262461	0.461344	0.488971	0.0672834	0.111805	0.0453433	0.112039	0.107098	0.48767	0.119087	0.0635571	0.0267016	0.0794925	0.101598	0.525518	0.754733	0.725611	0.709114	0.686142	0.416201	0.471891	0.217375	0.333305	0.591864	0.494944	0.653267	0.413781	0.479197	0.707831	0.136089	0.0867398
Met-CAT	0.0443038	0.0443038	0.0754717	0.354037	0.552795	0.645963	0.583851	0.43125	0.670807	0.161491	0.290909	0.114458	0.25	0.418605	0.179775	0.505618	0.814607	0.0777778	0.299518	0.0382727	0.57764	0.096183	0.499684	0.104778	0.272687	0.735984	0.563589	0.166156	0.176701	0.0881734	0.174444	0.199532	0.252721	0.237711	0.708761	0.554736	0.708615	0.508242	0.471306	0.333456	0.185015	0.325535	0.495948	0.539158	0.719904	0.707039	0.541084	0.307271	0.0746663
Phe-GAA	0	0.0327869	0.0406504	0.0243902	0.292683	0.0819672	0.219512	0.180328	0.491803	0.475806	0.460317	0.357143	0.361538	0.687023	0.235714	0.153174	0.129746	0.119107	0.0967042	0.0884022	0.446119	0.0382204	0.116912	0.178362	0.307773	0.748935	0.562063	0.797203	0.0841518	0.0694193	0.0741892	0.520652	0.282865	0.548291	0.270064	0.0687787	0.0784252	0.243202	0.5107	0.358458	0.325505	0.641094	0.556566	0.574174	0.689141	0.56015	0.540197	0.242641	0.081203
Pro-AGG	0.0664334	0.113226	0.105782	0.171171	0.329737	0.821523	0.462858	0.211397	0.380573	0.160977	0.112335	0.129248	0.731789	0.312062	0.277454	0.0980864		0.056305	0.557205	0.260372	0.231384	0.113042	0.0647805	0.0849585	0.165048	0.190395	0.283289	0.24399	0.248986	0.221705	0.161438	0.42737	0.454634	0.0886381	0.393814	0.382696	0.00846977	0.314733	0.30588	0.294421	0.548746	0.333326	0.416233	0.268962	0.524235	0.50834	0.335429	0.262462	0.133618
Pro-CGG	0.050646	0.11617	0.100659	0.166619	0.311965	0.819073	0.468421	0.239931	0.385228	0.15917	0.127798	0.126777	0.741494	0.358666	0.287	0.108048		0.061007	0.536441	0.269645	0.240849	0.137817	0.0535228	0.0890629	0.172825	0.193148	0.30456	0.19272	0.24488	0.167117	0.192198	0.612082	0.502176	0.177139	0.534339	0.411314	0.559588	0.499597	0.396601	0.00138024	0.415712	0.331873	0.362155	0.287867	0.627329	0.561474	0.349061	0.275385	0.135468
Pro-TGG	0.0624901	0.109894	0.103806	0.167491	0.312285	0.814184	0.465983	0.224919	0.406301	0.170161	0.160786	0.150821	0.672042	0.296941	0.196582	0.0319004		0.186777	0.590161	0.311302	0.222764	0.121993	0.0692679	0.108564	0.184424	0.212011	0.315489	0.250918	0.318935	0.344059	0.232659	0.38594	0.303893	0.177973	0.364485	0.238841	0.318106	0.351046	0.191779	0.260729	0.542134	0.344164	0.439006	0.253509	0.579631	0.495829	0.314169	0.246521	0.115045
Ser-AGA	0.0227273	0.0351827	0.0263455	0.0162445	0.0275516	0.123813	0.10395	0.031283	0.0464345	0.0867301	0.182321	0.32791	0.456389	0.344167	0.310404	0.166344		0.406479	0.308221	0.278609	0.49547	0.368467	0.156707	0.229187	0.126611	0.576069	0.672284	0.414643	0.292157	0.32917	0.856943	0.0765561	0.534885	0.299492	0.126499	0.809184	0.853215	0.807532	0.253441	0.147135	0.255368	0.393062	0.731551	0.615498		0.145234		0.133651	0.108345
Ser-CGA	0.0267891	0.0255776	0.0677988	0.0504678	0.0656095	0.113033	0.0360652	0.0293658	0.0403174	0.0633717	0.147834	0.307329	0.596205	0.253181	0.231021	0.17166		0.380297	0.364769	0.397265	0.631373	0.331899	0.175839	0.216635	0.127924	0.857407	0.68463	0.659842	0.465051	0.275618	0.787863	0.0701502	0.70168	0.155678	0.164527	0.809218	0.882414	0.711001	0.539048	0.212991	0.169807	0.691064	0.695035	0.548137		0.0486326		0.0625761	0.176867
Ser-GCT	0.0189077	0.0185216	0.0362989	0.047112	0.0292355	0.091997	0.0268507	0.0388299	0.0803512	0.132823	0.294132	0.425422	0.601504	0.461707	0.201423	0.127015		0.386088	0.405021	0.244448	0.392189	0.247642	0.145541	0.157979	0.129048	0.715407	0.675833	0.442111	0.351968	0.499812	0.795471	0.277337	0.551423	0.295772	0.18441	0.719136	0.648714	0.5528	0.667298	0.169666	0.14708	0.479709	0.76545	0.696994		0.118874		0.0946477	0.262402
Ser-TGA	0.0407694	0.0311767	0.0337485	0.0134101	0.0375639	0.106441	0.0877992	0.0503376	0.0725344	0.0913228	0.21463	0.320821	0.471816	0.419824	0.245464	0.152988		0.461356	0.400923	0.353432	0.48955	0.315088	0.108781	0.10374	0.163989	0.678316	0.707343	0.474978	0.301459	0.321363	0.831536	0.0876397	0.791876	0.309296	0.0769909	0.554661	0.81238	0.551889	0.544023	0.210882	0.282714	0.496836	0.749694	0.669408		0.127825		0.138781	0.113625
Thr-AGT	0.0584526	0.0306586	0.0579522	0.088436	0.0700433	0.158385	0.173201	0.189367	0.173552	0.168331	0.643584	0.191235	0.24569	0.188781	0.259531	0.106939	0.207767	0.477335	0.483706	0.47716	0.535922	0.243331	0.20005	0.243255	0.208307	0.623034	0.161218	0.0855848	0.556775	0.463354	0.631173	0.165014	0.249489	0.512207	0.38878	0.531768	0.57933	0.553855	0.581414	0.302669	0.275978	0.220085	0.269362	0.241079	0.150528	0.486465	0.45718	0.137618	0.0881116
Thr-CGT	0.0441859	0.0308267	0.0354897	0.0826394	0.070236	0.226346	0.103358	0.120151	0.218411	0.151588	0.387484	0.233439	0.374009	0.428659	0.336316	0.286245	0.176871	0.287831	0.27801	0.335554	0.520021	0.375633	0.231331	0.196957	0.256091	0.609163	0.573285	0.190937	0.580558	0.413923	0.783147	0.137048	0.476429	0.197692	0.562695	0.517976	0.582333	0.41371	0.428513	0.257645	0.288227	0.244132	0.404674	0.401371	0.242002	0.655925	0.592259	0.237482	0.0284093
Thr-TGT	0.0324856	0.0138025	0.0589643	0.038911	0.0912903	0.140605	0.371083	0.263071	0.500465	0.294096	0.490145	0.147354	0.266801	0.267449	0.285451	0.243725	0.335484	0.356289	0.410824	0.628689	0.182553	0.0960381	0.0775162	0.0731347	0.108025	0.214454	0.109215	0.340982	0.495107	0.457455	0.661385	0.10272	0.665638	0.46606	0.359769	0.654862	0.640625	0.395488	0.459016	0.318013	0.180706	0.368257	0.357776	0.279823	0.341122	0.749013	0.577784	0.191252	0.141575
Trp-CCA	0.0300159	0.0464736	0.0963796	0.11503	0.188492	0.419692	0.418181	0.281448	0.131934	0.0824261	0.198745	0.0821624	0.158948	0.214989	0.225997	0.154886		0.501498	0.521056	0.105363	0.581316	0.196839	0.419147	0.203066	0.243853	0.693633	0.852874	0.0845914	0.0992758	0.0359359	0.10053	0.259782	0.354965	0.144091	0.0918567	0.154059	0.131443	0.73338	0.788575	0.133336	0.370768	0.122256	0.39443	0.435303	0.453234	0.640499	0.258982	0.170739	0.190214
Tyr-GTA	0.0619968	0.0611916	0.417125	0.276252	0.301125	0.569826	0.293128	0.28675	0.248736	0.288112	0.440448	0.0931356	0.15795	0.0778878	0.10264	0.0637255	0.372583	0.634237	0.412494	0.673716	0.225604	0.154005	0.0440242	0.160897	0.252244	0.750595	0.289794	0.0791667	0.0986206	0.119281	0.152993	0.119124	0.505378	0.408152	0.611871	0.471384	0.31816	0.382311	0.531532	0.224143	0.209701	0.637421	0.654257	0.597068	0.640106	0.659598	0.512085	0.240549	0.519941
Val-AAC	0.0151394	0.068604	0.0920228	0.168863	0.139348	0.0684558	0.141571	0.13562	0.0788278	0.0560737	0.0710002	0.104299	0.593457	0.294036	0.175381	0.181554		0.385276	0.634916	0.168117	0.176275	0.256903	0.256967	0.55043	0.347806	0.881179	0.446121	0.510593	0.292117	0.334151	0.171756	0.217605	0.417467	0.399486	0.455415	0.394388	0.316667	0.494981	0.383566	0.440946	0.393141	0.533444	0.448268	0.517075	0.607544	0.427894	0.557155	0.306039	0.0330516
Val-CAC	0.0318459	0.0581123	0.0736111	0.103506	0.154844	0.0622605	0.121996	0.113696	0.106486	0.0674435	0.090441	0.116429	0.627532	0.296413	0.151965	0.192591		0.413782	0.621452	0.226944	0.237498	0.25002	0.224131	0.566651	0.316841	0.666332	0.471627	0.418233	0.283284	0.208601	0.117122	0.122511	0.188839	0.240161	0.332101	0.30223	0.328249	0.382235	0.301875	0.497435	0.323783	0.577786	0.534049	0.646019	0.58341	0.422608	0.477505	0.311724	0.0456202
Val-TAC	0.0665787	0.030314	0.117974	0.139623	0.129922	0.0888974	0.173298	0.11611	0.0784648	0.040332	0.0322656	0.0943204	0.708083	0.2382	0.0995495	0		0.531418	0.68162	0.260417	0.306084	0.282077	0.342586	0.675197	0.611413	0.317062	0.466371	0.24712	0.160154	0.203291	0.194989	0.665836	0.656631	0.563907	0.385313	0.167474	0.212091	0.261924	0.459335	0.253001	0.317652	0.171966	0.445468	0.535078	0.697177	0.680702	0.73359	0.0788284	0.0859846
iMet-CAT	0.0246298	0.02691	0.0781005	0.0236414	0.0470523	0.0197187	0.0906187	0.166051	0.113631	0.0833707	0.197481	0.172582	0.0523965	0.0389208	0.0357462	0.0377807		0.124442	0.0409417	0.0364593	0.0208919	0.0739488	0.0793716	0.173115	0.610612	0.277647	0.261606	0.140892	0.169211	0.0579671	0.0735127	0.0959762	0.0406714	0.160992	0.447213	0.65306	0.45625	0.46423	0.432048	0.156654	0.15331	0.288425	0.203958	0.280704	0.569669	0.67305	0.407369	0.304255	0.112136
HT29 TYW2- Rep 1
tRNA isoaccpetor	1:72	2:71	3:70	4:69	5:68	6:67	7:66	8	9	10:25	11:24	12:23	13:22	14	15	16	17	18	19	20	21	22	23	24	25	26	27:43	28:42	29:41	30:40	31:39	32	33	34	35	36	37	38	39	40	41	42	43	44	45	46	47	48	49:65
Ala-AGC	0.311401	0.129652	0.10337	0.103939	0.165952	0.109066	0.173138	0.174715	0.496348	0.328682	0.484947	0.138692	0.293715	0.341256	0.158166	0.278278	0.167551	0.422754	0.279307	0.367135	0.197691	0.116166	0.110279	0.297055	0.362911	0.632561	0.335768	0.225483	0.257937	0.262409	0.194476	0.271148	0.421507	0.622541	0.259972	0.164669	0.577748	0.240402	0.216713	0.177956	0.471838	0.215467	0.379206	0.401673	0.600562	0.558783	0.344896	0.28696	0.115447
Ala-CGC	0.2346	0.0817547	0.0385997	0.0442737	0.0441973	0.0432246	0.0466141	0.127183	0.548127	0.384416	0.526804	0.173274	0.295817	0.517287	0.233104	0.311001		0.32499	0.17613	0.499012	0.213913	0.105177	0.0890368	0.235651	0.354238	0.540837	0.344612	0.272354	0.159611	0.229152	0.165242	0.419253	0.362654	0.152299	0.292628	0.160454	0.753334	0.277361	0.343661	0.621072	0.405862	0.324514	0.386223	0.538216	0.613682	0.40341	0.228849	0.185075	0.115929
Ala-TGC	0.274473	0.113809	0.0477844	0.0561058	0.0609141	0.0568708	0.0744563	0.156677	0.533714	0.392535	0.541423	0.182083	0.339295	0.518144	0.265108	0.260788		0.303619	0.176749	0.433497	0.198235	0.150031	0.106047	0.275063	0.448611	0.463689	0.419205	0.317388	0.182102	0.146873	0.19017	0.255442	0.28508	0.192603	0.210709	0.162223	0.633791	0.20923	0.361744	0.651153	0.386245	0.283194	0.341294	0.544542	0.56431	0.444132	0.272496	0.273756	0.198256
Arg-ACG	0.0457494	0.00921501	0.0134035	0.0234586	0.0184978	0.0630139	0.0351874	0.088933	0.0998526	0.0700482	0.425079	0.145731	0.254927	0.540476	0.536919	0.56228		0.2383	0.25719	0.535211	0.688886	0.474363	0.37007	0.405111	0.339006	0.695922	0.769129	0.0745205	0.164815	0.147072	0.180359	0.287203	0.353024	0.446588	0.508451	0.461038	0.241997	0.242971	0.480746	0.0908059	0.0974166	0.0684191	0.226518	0.0933842	0.0596214	0.245938	0.314671	0.344223	0.271512
Arg-CCG	0.0423978	0.0526103	0.0427159	0.0556056	0.0763144	0.0878455	0.128003	0.16444	0.145781	0.0528024	0.0862604	0.0902181	0.156319	0.567688	0.588802	0.465007		0.286808	0.210742	0.809297	0.813349	0.23664	0.110491	0.135495	0.204344	0.496383	0.817421	0.0523776	0.104237	0.0495338	0.0793881	0.132234	0.73075	0.0544512	0.160996	0.498369	0.445002	0.248276	0.364152	0.091747	0.122983	0.26647	0.179529	0.101186	0.0870388	0.18314	0.328813	0.360381	0.355081
Arg-CCT	0.0585183	0.186489	0.0773736	0.0799471	0.0824559	0.101888	0.107497	0.261028	0.219915	0.0993712	0.137009	0.135032	0.187569	0.367862	0.463376	0.504127		0.255363	0.203896	0.602676	0.636711	0.230814	0.129752	0.159635	0.170322	0.334411	0.334418	0.538842	0.577118	0.329722	0.328169	0.219717	0.31469	0.197628	0.301317	0.655877	0.345529	0.159318	0.0994554	0.121333	0.046054	0.168255	0.384063	0.213405	0.16956	0.369873	0.311908	0.135846	0.15328
Arg-TCG	0.0737816	0.0832749	0.183108	0.207869	0.219314	0.258908	0.369048	0.243317	0.235974	0.145931	0.127276	0.16692	0.16795	0.513787	0.457177	0.533683		0.292042	0.183147	0.755328	0.68506	0.253045	0.1517	0.162256	0.313084	0.784585	0.747159	0.120121	0.132181	0.0858803	0.169481	0.257983	0.473148	0.558151	0.378078	0.432279	0.221839	0.284539	0.469859	0.153954	0.210332	0.165295	0.383609	0.177582	0.111111	0.30474	0.334065	0.36765	0.414123
Arg-TCT	0.0969893	0.102825	0.0631739	0.0935739	0.22684	0.137948	0.175922	0.213794	0.0938157	0.0807395	0.305786	0.0942283	0.329923	0.390126	0.407942	0.617856		0.201281	0.191054	0.421258	0.629861	0.243189	0.322601	0.184404	0.156005	0.352625	0.571646	0.653449	0.429831	0.249031	0.599616	0.145435	0.532818	0.670732	0.166562	0.68428	0.55673	0.465129	0.559928	0.550865	0.158446	0.657583	0.63626	0.706722	0.484541	0.591231	0.627312	0.402579	0.111328
Asn-GTT	0.0621601	0.108672	0.110773	0.112045	0.151743	0.159885	0.147486	0.195179	0.121994	0.068336	0.254895	0.0996986	0.195062	0.314916	0.38545	0.399417	0.127333	0.60193	0.372423	0.594061	0.460573	0.138433	0.172634	0.186506	0.127452	0.543481	0.753158	0.7255	0.160754	0.195357	0.162929	0.0691312	0.444014	0.25581	0.611747	0.583379	0.626767	0.578918	0.294768	0.189514	0.430223	0.564907	0.540417	0.629604	0.4335	0.433192	0.514255	0.228546	0.188904
Asp-GTC	0.0355044	0.12357	0.141983	0.297964	0.537288	0.580107	0.421598	0.529243	0.551993	0.210904	0.240146	0.54198	0.337942	0.173906	0.120178	0.126321		0.257642	0.265097	0.249986	0.160097	0.0909092	0.119947	0.102292	0.225938	0.385313	0.134341	0.131183	0.19662	0.269338	0.21267	0.271442	0.517764	0.659907	0.395172	0.357469	0.413191	0.335447	0.482277	0.250252	0.343817	0.22459	0.0943436	0.104742	0.110162	0.167516		0.0656005	0.0485119
Cys-GCA	0.335242	0.159661	0.14439	0.143	0.174536	0.143704	0.173952	0.129487	0.141695	0.154834	0.181087	0.0936017	0.216841	0.336175	0.346768	0.271144	0.0570917	0.362119	0.338938	0.56926	0.302121	0.0881969	0.117474	0.137956	0.110361	0.144301	0.548583	0.389841	0.181488	0.144119	0.183878	0.267886	0.185891	0.33141	0.226427	0.192355	0.146337	0.464487	0.452443	0.374217	0.442865	0.475853	0.325282	0.383712	0.349638	0.4926	0.418989	0.234018	0.0618014
Gln-CTG	0.0326269	0.0510841	0.123279	0.108287	0.0894682	0.093622	0.493871	0.257107	0.176322	0.0819859	0.123344	0.0832534	0.607688	0.348053	0.431466	0.357295		0.405209	0.653102	0.202661	0.291513	0.197087	0.278161	0.162459	0.209577	0.23733	0.0794598	0.447095	0.175194	0.115038	0.0807815	0.375928	0.297418	0.170085	0.176073	0.145357	0.444807	0.259473	0.446412	0.242348	0.254471	0.126513	0.0595121	0.160802	0.190456	0.154231		0.202256	0.193573
Gln-TTG	0.050676	0.0514229	0.0758792	0.0832148	0.0606517	0.11736	0.355805	0.175936	0.151061	0.07203	0.111755	0.0876394	0.709127	0.422658	0.478494	0.363195		0.443038	0.629444	0.230118	0.356082	0.175353	0.284646	0.124567	0.246136	0.255589	0.094939	0.467192	0.220454	0.14084	0.141277	0.3426	0.537377	0.628039	0.3	0.1821	0.480777	0.315334	0.449502	0.234545	0.215385	0.21988	0.0926639	0.272322	0.148863	0.190149		0.243204	0.155919
Glu-CTC	0.0457965	0.0840969	0.0288202	0.0900568	0.454706	0.31801	0.0569981	0.0527533	0.134101	0.0693667	0.114457	0.33015	0.783087	0.140666	0.0829911	0.109621		0.233842	0.230159	0.108366	0.261919	0.0545506	0.0384465	0.116862	0.23331	0.0581661	0.0818579	0.136389	0.0782262	0.0991695	0.107495	0.19591	0.197423	0.207576	0.178387	0.388819	0.454598	0.366506	0.214513	0.210955	0.177679	0.178569	0.164658	0.170246	0.147109	0.0728381		0.150723	0.0348294
Glu-TTC	0.0383098	0.0564708	0.0184041	0.0525112	0.345335	0.244119	0.158597	0.112165	0.206723	0.0804812	0.210765	0.287056	0.77515	0.116362	0.101164	0.119858		0.395027	0.299437	0.171435	0.341128	0.0821346	0.0561952	0.114797	0.222889	0.0924248	0.127649	0.126903	0.0808016	0.085488	0.14053	0.484952	0.538988	0.51424	0.469118	0.317229	0.381696	0.191894	0.100029	0.103907	0.0779259	0.0860186	0.113858	0.130444	0.137216	0.0490682		0.142334	0.0279516
Gly-CCC	0.0348184	0.0458921	0.144869	0.468118	0.445426	0.300303	0.140164	0.0850295	0.114242	0.118234	0.210569	0.203326	0.405414	0.23089	0.286898	0.235771		0.251076	0.255536	0.169625	0.131103	0.0668013	0.119157	0.110167	0.17235	0.191294	0.286639	0.119013	0.21997	0.0906132	0.0826791	0.2045	0.140764	0.165397	0.132312	0.234883	0.451512	0.532448	0.592144	0.212371	0.443726	0.271982	0.155823	0.236541	0.156781	0.381488		0.22326	0.0709209
Gly-GCC	0.0225802	0.0269101	0.315923	0.574216	0.463619	0.273862	0.101581	0.0739762	0.127735	0.0932144	0.22404	0.176215	0.18877	0.100507	0.145899	0.14709		0.233343	0.08104	0.180477	0.131759	0.038022	0.107586	0.147482	0.21817	0.231694	0.369547	0.142703	0.222588	0.134452	0.0836321	0.0643488	0.0572997	0.18438	0.241491	0.19177	0.577571	0.360028	0.689641	0.348526	0.34736	0.206152	0.213969	0.444475	0.0588299	0.146713		0.186268	0.043849
Gly-TCC	0.0459749	0.12823	0.265995	0.71997	0.480451	0.360885	0.142292	0.114936	0.483818	0.14222	0.192104	0.547501	0.408885	0.130681	0.0970308	0.0898631		0.207749	0.195403	0.193705	0.115799	0.085981	0.112183	0.219845	0.148754	0.168511	0.142757	0.139837	0.163806	0.251103	0.283691	0.289387	0.644602	0.5921	0.377624	0.183858	0.242568	0.265215	0.292212	0.206961	0.518133	0.114432	0.347237	0.203673	0.101152	0.293318		0.134641	0.0528164
His-GTG	0.0470227	0.0890743	0.0709615	0.26469	0.610723	0.155787	0.13785	0.112657	0.173599	0.175809	0.0792012	0.135915	0.222403	0.0332995	0.0277858	0.0255384		0.184299	0.151517	0.0957523	0.0631677	0.0224189	0.0406747	0.0734452	0.0932503	0.059297	0.238183	0.160601	0.135547	0.0782557	0.109726	0.0127864	0.426917	0.320557	0.288445	0.465485	0.470775	0.501646	0.591365	0.284427	0.257277	0.0986019	0.0795032	0.0736524	0.102923	0.125573		0.0569177	0.0469183
Ile-AAT	0.013534	0.0129842	0.022367	0.0193028	0.0457313	0.0715677	0.0806374	0.101685	0.646855	0.259975	0.639188	0.200968	0.2868	0.42334	0.223143	0.322752	0.15656	0.33366	0.180485	0.271072	0.193735	0.054015	0.0481028	0.0584869	0.0638037	0.888887	0.474615	0.569006	0.273238	0.275986	0.102311	0.184528	0.317278	0.556866	0.330723	0.429971	0.595981	0.606254	0.404918	0.10397	0.0843578	0.12258	0.702073	0.742932	0.701008	0.712273	0.570369	0.252503	0.232662
Ile-GAT	0.035461	0.0492958	0.0211268	0.0774648	0.0774648	0.0928571	0.126761	0.167832	0.559441	0.302817	0.541667	0.213793	0.321918	0.390411	0.191781	0.383562	0.260274	0.356164	0.226027	0.530612	0.204082	0.0890411	0.0689655	0.137931	0.0833333	0.820144	0.428571	0.492857	0.230216	0.568345	0.167883	0.0583942	0.164179	0.0671642	0.356061	0.427481	0.515385	0.595238	0.328	0.598361	0.227642	0.185484	0.585366	0.658537	0.442623	0.483607	0.425	0.163934	0.310924
Ile-TAT	0.0322758	0.0631196	0.0610572	0.0513484	0.0305286	0.0382353	0.0700647	0.101669	0.0862179	0.0617584	0.283654	0.0921823	0.192534	0.283272	0.265165	0.314973	0.115084	0.75842	0.518458	0.658121	0.319734	0.186616	0.193304	0.275943	0.298224	0.640927	0.304478	0.507426	0.478938	0.481368	0.488739	0.236542	0.533106	0.511117	0.624912	0.475175	0.555626	0.510037	0.355677	0.189173	0.201894	0.174405	0.412027	0.773986	0.576535	0.529631	0.450331	0.138925	0.0348879
Leu-AAG	0.0596766	0.0109012	0.0192617	0.0256645	0.0334527	0.0495126	0.150264	0.0771628	0.095253	0.227905	0.388533	0.610125	0.370419	0.334018	0.238235	0.217645		0.290195	0.225728	0.386279	0.310134	0.176923	0.14638	0.396471	0.606825	0.415696	0.229535	0.145845	0.198717	0.106609	0.165693	0.240619	0.426091	0.52185	0.613925	0.574591	0.41261	0.421507	0.379587	0.201858	0.0787252	0.0653711	0.0549402	0.0850396		0.129478		0.116145	0.295561
Leu-CAA	0.0353472	0.0936584	0.039705	0.0875769	0.128298	0.385549	0.102915	0.116004	0.173201	0.366623	0.53693	0.601902	0.568315	0.200088	0.105586	0.170906		0.290688	0.295996	0.33481	0.330792	0.209577	0.115262	0.111422	0.265296	0.749236	0.416512	0.119138	0.123477	0.133476	0.223282	0.211317	0.334191	0.108876	0.783698	0.594183	0.285972	0.432505	0.504797	0.193918	0.240903	0.299811	0.188405	0.268449		0.200422		0.222553	0.344035
Leu-CAG	0.0159543	0.0294897	0.0201443	0.0349889	0.123306	0.371429	0.0863462	0.125248	0.187934	0.320825	0.513578	0.611161	0.457224	0.197189	0.112147	0.208435		0.339897	0.256225	0.332266	0.328513	0.155291	0.114396	0.23077	0.422708	0.582227	0.263652	0.12346	0.173546	0.345065	0.352457	0.53555	0.649229	0.162858	0.689601	0.393317	0.395345	0.467034	0.321343	0.688565	0.222676	0.10673	0.0712454	0.360622		0.13727		0.153872	0.307723
Leu-TAA	0.108588	0.224526	0.233012	0.217997	0.161031	0.237873	0.172426	0.0816281	0.169009	0.248083	0.365323	0.426986	0.471333	0.403806	0.308696	0.162378		0.422409	0.525709	0.343464	0.477767	0.329706	0.233967	0.193969	0.260923	0.797861	0.552581	0.47557	0.290799	0.111688	0.216359	0.334778	0.463976	0.489127	0.621044	0.456036	0.282477	0.370018	0.458953	0.173215	0.15304	0.29369	0.441599	0.546683		0.254742		0.286725	0.205692
Leu-TAG	0.0674619	0.0137944	0.0176492	0.0369462	0.0346458	0.0460372	0.108474	0.0926952	0.0914246	0.217884	0.363231	0.608571	0.391875	0.306614	0.175155	0.22959		0.321327	0.209328	0.333036	0.306786	0.148744	0.121813	0.308052	0.534067	0.522139	0.265412	0.135766	0.243742	0.0881018	0.110237	0.383205	0.482566	0.310105	0.767336	0.456083	0.454962	0.456273	0.40638	0.145384	0.0442034	0.0777137	0.0518953	0.0830704		0.112261		0.110729	0.243815
Lys-CTT	0.0288707	0.0552539	0.0508463	0.0819115	0.214071	0.333091	0.326639	0.18717	0.460251	0.40153	0.492755	0.175559	0.311312	0.52329	0.158476	0.173203	0.190265	0.384563	0.154557	0.34287	0.247939	0.135672	0.101113	0.0443844	0.0792802	0.231249	0.563598	0.225427	0.127798	0.0632944	0.074159	0.155073	0.10493	0.144994	0.714084	0.59452	0.647765	0.29641	0.315444	0.196676	0.426176	0.137382	0.38407	0.662586	0.427461	0.508558	0.648785	0.246697	0.236653
Lys-TTT	0.149279	0.17818	0.14955	0.19459	0.354365	0.261293	0.259978	0.281576	0.376921	0.427047	0.478573	0.162157	0.332677	0.491459	0.226242	0.233137	0.162833	0.401765	0.321236	0.454608	0.391248	0.167755	0.123706	0.0548785	0.124344	0.131009	0.455413	0.150339	0.0550386	0.0376959	0.104674	0.195132	0.446559	0.690772	0.59215	0.708617	0.58577	0.362825	0.402741	0.213855	0.296987	0.518838	0.411027	0.522722	0.482692	0.521296	0.622387	0.238198	0.162278
Met-CAT	0.0355369	0.0471813	0.0701581	0.247052	0.403315	0.457351	0.440856	0.372275	0.67075	0.194027	0.462464	0.209137	0.266312	0.413987	0.201114	0.448343	0.627208	0.270343	0.342126	0.139947	0.546111	0.1186	0.453747	0.151733	0.288873	0.687761	0.628522	0.162005	0.257348	0.112912	0.304997	0.23415	0.360042	0.254498	0.693253	0.572096	0.746065	0.485536	0.491078	0.293616	0.204022	0.310252	0.502016	0.544647	0.686135	0.666068	0.508411	0.298223	0.078746
Phe-GAA	0.0474748	0.136711	0.108799	0.239426	0.1918	0.070221	0.277071	0.199428	0.375209	0.384038	0.439264	0.296121	0.38159	0.641522	0.208001	0.260048	0.213026	0.201245	0.163124	0.123812	0.358879	0.138518	0.143354	0.181216	0.229465	0.788613	0.573949	0.751673	0.158627	0.107691	0.153121	0.338034	0.319885	0.404786	0.461592	0.20877	0.238361	0.354102	0.528323	0.313922	0.369633	0.537601	0.465973	0.470053	0.591165	0.622812	0.524727	0.26566	0.122126
Pro-AGG	0.0641228	0.11784	0.0991673	0.160081	0.327186	0.837483	0.441514	0.188288	0.386982	0.15258	0.12127	0.117718	0.745075	0.290488	0.288394	0.10334		0.0603012	0.579355	0.267742	0.211829	0.10212	0.0603018	0.0854047	0.168968	0.192929	0.307856	0.241456	0.270611	0.232023	0.165996	0.413588	0.449453	0.0960283	0.382308	0.371992	0.00666837	0.324636	0.305145	0.284872	0.583533	0.308521	0.389877	0.254572	0.546865	0.548045	0.372135	0.23678	0.120635
Pro-CGG	0.0632624	0.115019	0.0973978	0.167212	0.307723	0.823035	0.449872	0.212218	0.373355	0.146996	0.127652	0.108435	0.745162	0.344995	0.292303	0.116389		0.063744	0.556919	0.279583	0.226318	0.117319	0.0519095	0.0823025	0.175343	0.201922	0.315363	0.208249	0.257686	0.183021	0.188593	0.633861	0.528774	0.166624	0.54375	0.395225	0.577173	0.458384	0.418369	0.000736611	0.443823	0.302315	0.353089	0.284662	0.61991	0.578166	0.367323	0.253307	0.125892
Pro-TGG	0.0676034	0.11722	0.101549	0.165166	0.318827	0.823129	0.462908	0.21086	0.412343	0.172585	0.17037	0.131493	0.683006	0.287384	0.213419	0.0394242		0.195301	0.591808	0.323073	0.21289	0.118638	0.0676501	0.105739	0.191765	0.20134	0.325516	0.250255	0.343309	0.343787	0.236948	0.392794	0.318413	0.19132	0.335039	0.239341	0.330112	0.372689	0.195814	0.230803	0.571597	0.333452	0.422021	0.247345	0.564451	0.523699	0.339505	0.229399	0.11625
Ser-AGA	0.0290138	0.0287843	0.0225543	0.0140642	0.0213	0.119041	0.102594	0.0301793	0.0506231	0.074186	0.186866	0.299703	0.475346	0.408085	0.261413	0.194924		0.444312	0.39702	0.310689	0.45458	0.263596	0.122893	0.134851	0.115273	0.626437	0.625336	0.39665	0.315327	0.359449	0.867161	0.0681966	0.51975	0.318153	0.118975	0.786538	0.781682	0.676495	0.427471	0.207823	0.27939	0.395495	0.731422	0.663315		0.0641776		0.279107	0.149289
Ser-CGA	0.0381432	0.068879	0.0980119	0.0610273	0.152534	0.133033	0.0883063	0.044205	0.0572433	0.0881515	0.19016	0.322518	0.566603	0.281262	0.186372	0.123531		0.347155	0.331302	0.3604	0.620605	0.373655	0.213925	0.197627	0.139008	0.771865	0.666504	0.595634	0.413405	0.239392	0.754384	0.0651429	0.648047	0.157443	0.195628	0.831644	0.869237	0.656821	0.508669	0.177227	0.175756	0.682004	0.655681	0.561244	0.360825	0.0709994		0.0766144	0.129449
Ser-GCT	0.0123954	0.0183577	0.0537733	0.0499174	0.0476848	0.16142	0.0351254	0.0519497	0.0753406	0.119015	0.315639	0.397633	0.53922	0.431168	0.209326	0.173683		0.364981	0.360565	0.245628	0.421922	0.262931	0.148582	0.159056	0.152021	0.718347	0.643364	0.393018	0.307072	0.468485	0.782988	0.272715	0.54253	0.325409	0.213482	0.649673	0.638305	0.532858	0.632708	0.178233	0.17211	0.468012	0.735945	0.667289		0.148398		0.100494	0.263503
Ser-TGA	0.0320769	0.0211436	0.0240923	0.013037	0.0221463	0.1022	0.0927787	0.0399421	0.043457	0.0799774	0.178644	0.276579	0.516359	0.42144	0.222278	0.163088		0.423232	0.388499	0.331722	0.487229	0.275411	0.11645	0.116596	0.122279	0.727095	0.668829	0.493865	0.313432	0.313889	0.835375	0.0871371	0.764224	0.293188	0.0794599	0.559954	0.834804	0.557144	0.553487	0.198451	0.256015	0.489105	0.724347	0.665162		0.122759		0.128512	0.111435
Thr-AGT	0.059286	0.0300626	0.0539822	0.0934731	0.0668063	0.151481	0.182092	0.187437	0.204232	0.1761	0.655562	0.205786	0.231242	0.210286	0.264516	0.107217	0.199127	0.461604	0.494328	0.474624	0.526556	0.249536	0.211642	0.254411	0.2201	0.633002	0.170631	0.0845416	0.512635	0.469199	0.636072	0.135304	0.247077	0.526151	0.410338	0.511053	0.568449	0.526822	0.559221	0.294071	0.254837	0.239133	0.24219	0.226618	0.162521	0.471643	0.471571	0.117014	0.0799117
Thr-CGT	0.146119	0.0321965	0.060234	0.108545	0.102676	0.341688	0.168384	0.289604	0.337228	0.168327	0.48135	0.320417	0.319988	0.35438	0.358195	0.424431	0.252816	0.280978	0.347002	0.339287	0.495403	0.350678	0.197898	0.230362	0.273976	0.570012	0.390489	0.168062	0.529311	0.440731	0.682599	0.199858	0.403036	0.189214	0.585089	0.491135	0.596164	0.43328	0.453207	0.32429	0.285388	0.267946	0.410322	0.402987	0.289685	0.597242	0.496401	0.220673	0.150973
Thr-TGT	0.0335727	0.0174598	0.0594086	0.0588203	0.0862332	0.121459	0.393902	0.264302	0.498763	0.300619	0.495884	0.14287	0.245696	0.22934	0.279045	0.230555	0.293103	0.340842	0.417974	0.613426	0.174058	0.0827323	0.0702688	0.0936975	0.132574	0.230684	0.125162	0.334313	0.497106	0.490686	0.673987	0.10416	0.667879	0.471557	0.384846	0.611647	0.643532	0.389065	0.442547	0.313752	0.157916	0.374796	0.335182	0.269991	0.358916	0.722086	0.569025	0.206326	0.14215
Trp-CCA	0.029652	0.0366052	0.0705755	0.103791	0.202052	0.425353	0.456771	0.312131	0.107243	0.0816788	0.163411	0.0729642	0.117361	0.17308	0.233402	0.135608		0.538637	0.570168	0.104198	0.584282	0.191505	0.456489	0.193552	0.27751	0.652357	0.843143	0.0954366	0.091903	0.0506949	0.0944586	0.25987	0.356652	0.101777	0.0626751	0.15244	0.110545	0.71276	0.807792	0.137043	0.32921	0.128827	0.394139	0.387965	0.392954	0.582955	0.240039	0.166311	0.203606
Tyr-GTA	0.0797416	0.132486	0.444453	0.285326	0.386377	0.58012	0.222081	0.286232	0.308482	0.310685	0.537303	0.176106	0.318526	0.24532	0.184128	0.127273	0.391967	0.548982	0.337033	0.639838	0.282552	0.191993	0.138375	0.240904	0.260374	0.699642	0.298179	0.0861536	0.16412	0.21507	0.196125	0.164025	0.452406	0.434817	0.51659	0.460541	0.321075	0.392612	0.498453	0.202178	0.211579	0.525967	0.62451	0.514124	0.584491	0.49677	0.520028	0.28224	0.541122
Val-AAC	0.0288388	0.0821046	0.0814019	0.201799	0.238113	0.139862	0.213955	0.156326	0.187916	0.14048	0.0805703	0.123451	0.597365	0.341205	0.257541	0.201814		0.430898	0.625875	0.262819	0.174025	0.326	0.31086	0.503163	0.354985	0.738244	0.482027	0.458413	0.36519	0.370277	0.249252	0.262845	0.404981	0.394738	0.416279	0.336189	0.349806	0.47771	0.470195	0.398649	0.467343	0.502641	0.514684	0.613817	0.510221	0.394774	0.474078	0.345778	0.0559079
Val-CAC	0.0289274	0.0622076	0.0835234	0.148805	0.157052	0.102724	0.149456	0.10622	0.0866541	0.0611334	0.0652615	0.137952	0.612732	0.314414	0.167908	0.199374		0.398786	0.645517	0.210405	0.222559	0.259097	0.231703	0.55585	0.332796	0.726494	0.470575	0.453866	0.315005	0.270423	0.122871	0.136115	0.197743	0.288611	0.348176	0.356812	0.283943	0.418402	0.327809	0.461025	0.349359	0.552706	0.503119	0.603296	0.548533	0.424568	0.515433	0.299574	0.0538256
Val-TAC	0.0386938	0.0463642	0.101063	0.142193	0.285363	0.241456	0.210031	0.246545	0.106968	0.109702	0.069051	0.118848	0.649043	0.335268	0.210166	0.100696		0.455188	0.59497	0.362074	0.281344	0.28981	0.306661	0.563639	0.449509	0.304852	0.506332	0.298709	0.249956	0.244334	0.217624	0.587012	0.600147	0.468769	0.407648	0.200909	0.207935	0.356421	0.531161	0.304439	0.409581	0.281001	0.458339	0.520386	0.543592	0.569938	0.648982	0.146301	0.207271
iMet-CAT	0.028751	0.0331904	0.106617	0.0226183	0.0791906	0.0157281	0.0747713	0.165119	0.120079	0.10749	0.20276	0.185024	0.0580165	0.064414	0.0649148	0.0667333		0.164523	0.0668888	0.039216	0.0216207	0.0742153	0.084078	0.204929	0.603576	0.303055	0.262752	0.179143	0.173653	0.0722162	0.0730191	0.0977379	0.0403005	0.170935	0.420433	0.631485	0.486081	0.448377	0.392139	0.154973	0.15399	0.31568	0.200214	0.26228	0.574558	0.676456	0.398304	0.335455	0.122687
HT29 TYW2- Rep 2
tRNA isoaccpetor	1:72	2:71	3:70	4:69	5:68	6:67	7:66	8	9	10:25	11:24	12:23	13:22	14	15	16	17	18	19	20	21	22	23	24	25	26	27:43	28:42	29:41	30:40	31:39	32	33	34	35	36	37	38	39	40	41	42	43	44	45	46	47	48	49:65
Ala-AGC	0.307126	0.121354	0.109064	0.107963	0.152874	0.109976	0.165603	0.193998	0.540466	0.2947	0.502247	0.137979	0.308529	0.376284	0.190904	0.297583	0.203909	0.444934	0.259967	0.352138	0.195619	0.117266	0.110408	0.304672	0.352572	0.634766	0.332889	0.234232	0.279891	0.28648	0.201823	0.279693	0.442444	0.624662	0.251155	0.148427	0.567023	0.216041	0.210461	0.177272	0.46037	0.223959	0.340131	0.385219	0.60822	0.56418	0.355445	0.290705	0.123608
Ala-CGC	0.237005	0.0854053	0.0491771	0.0418719	0.0493211	0.0525699	0.0558254	0.141582	0.599105	0.314741	0.551629	0.167704	0.317443	0.535957	0.218973	0.33388		0.326648	0.170805	0.486477	0.217169	0.106351	0.0933018	0.225459	0.333898	0.550654	0.349361	0.30148	0.17579	0.241586	0.167385	0.426845	0.35861	0.159365	0.273265	0.174177	0.752542	0.277923	0.345653	0.630127	0.376152	0.334222	0.370756	0.519515	0.594872	0.403041	0.231321	0.191513	0.118416
Ala-TGC	0.261891	0.105894	0.0585203	0.0799125	0.0565766	0.0618105	0.0698994	0.176693	0.565119	0.342162	0.53974	0.180127	0.357243	0.510982	0.258901	0.297278		0.31697	0.175455	0.421736	0.226826	0.139047	0.116808	0.280526	0.433497	0.461442	0.43711	0.345588	0.181252	0.176259	0.200422	0.266734	0.302422	0.198301	0.216097	0.179066	0.623515	0.210026	0.36716	0.642878	0.363678	0.304514	0.337812	0.522939	0.556553	0.453617	0.287957	0.263514	0.199386
Arg-ACG	0.0579547	0.0119313	0.0149749	0.0256206	0.0192007	0.0753352	0.0447793	0.115643	0.100502	0.0753584	0.429539	0.157468	0.255003	0.556338	0.571676	0.583461		0.239322	0.264751	0.571855	0.695418	0.452861	0.368345	0.385529	0.317918	0.715503	0.761265	0.0864517	0.158583	0.156196	0.179952	0.287446	0.376128	0.452516	0.495751	0.428114	0.259341	0.274417	0.51199	0.110845	0.098675	0.0813161	0.235397	0.0890401	0.0500826	0.231668	0.344356	0.394952	0.2383
Arg-CCG	0.0422803	0.0497842	0.0467713	0.0617126	0.0799204	0.0929501	0.137772	0.180693	0.138495	0.048336	0.0936858	0.0950505	0.167029	0.582559	0.597131	0.478231		0.291784	0.217625	0.832385	0.830868	0.25889	0.119165	0.136246	0.190362	0.509033	0.830493	0.0498573	0.101813	0.0517154	0.0744465	0.133901	0.75303	0.0563856	0.163429	0.510882	0.460091	0.238927	0.357896	0.0943659	0.11941	0.274419	0.179091	0.102914	0.0874754	0.195735	0.342635	0.343228	0.343548
Arg-CCT	0.0458183	0.188554	0.0619674	0.0595379	0.0779341	0.0934684	0.103403	0.281963	0.214958	0.0873734	0.136523	0.130706	0.190663	0.390607	0.489284	0.543086		0.262264	0.197653	0.656469	0.669222	0.259651	0.139453	0.165218	0.156688	0.35725	0.346557	0.553507	0.588849	0.336688	0.324115	0.222739	0.309466	0.184426	0.28954	0.699949	0.348363	0.131501	0.0862983	0.101131	0.0403967	0.172298	0.378567	0.226275	0.190682	0.383526	0.341299	0.140768	0.1541
Arg-TCG	0.0562315	0.0657247	0.179293	0.184194	0.188687	0.281269	0.393041	0.271415	0.21608	0.109154	0.131951	0.147735	0.172192	0.485302	0.460632	0.541706		0.307228	0.180052	0.747818	0.710174	0.27912	0.132898	0.149609	0.286519	0.79219	0.740247	0.113316	0.128384	0.104064	0.16411	0.252857	0.490786	0.545235	0.360004	0.441746	0.235158	0.316458	0.506237	0.129703	0.209824	0.240775	0.380923	0.185185	0.103817	0.304631	0.339005	0.334895	0.389007
Arg-TCT	0.113227	0.119224	0.0735395	0.113046	0.244966	0.160455	0.198711	0.228996	0.0882399	0.0701409	0.29353	0.0914724	0.278463	0.411544	0.4364	0.638725		0.199109	0.166056	0.429616	0.646286	0.272122	0.352324	0.170675	0.174401	0.369722	0.564669	0.679517	0.447803	0.256647	0.596091	0.139706	0.533348	0.66665	0.139856	0.693456	0.580824	0.474078	0.592006	0.549053	0.159617	0.651066	0.652738	0.710902	0.509669	0.5832	0.663045	0.389369	0.12842
Asn-GTT	0.0633321	0.124873	0.137791	0.108947	0.208801	0.161946	0.167182	0.219683	0.107088	0.0656472	0.237077	0.0997563	0.169108	0.319978	0.363709	0.397934	0.104951	0.623233	0.375188	0.622917	0.476373	0.131566	0.179337	0.19575	0.140954	0.531263	0.753482	0.738538	0.146169	0.208501	0.168147	0.0666943	0.437085	0.241345	0.627867	0.587108	0.619155	0.585452	0.325651	0.172747	0.40617	0.540792	0.504229	0.625891	0.457201	0.437898	0.538194	0.204349	0.191977
Asp-GTC	0.0381435	0.136851	0.166256	0.319151	0.514537	0.592474	0.428171	0.529878	0.59764	0.232173	0.254781	0.567201	0.354566	0.200157	0.13484	0.147482		0.270291	0.258155	0.267201	0.160482	0.0950932	0.122874	0.115002	0.221201	0.420067	0.142155	0.133815	0.205416	0.249694	0.217484	0.284696	0.541602	0.644077	0.410695	0.394912	0.444561	0.31389	0.450947	0.232094	0.339798	0.210975	0.0936005	0.118233	0.119922	0.180854		0.0715696	0.0512509
Cys-GCA	0.35256	0.166699	0.141796	0.141074	0.184872	0.152516	0.188177	0.124886	0.169271	0.132419	0.190597	0.0895131	0.228224	0.377957	0.333394	0.270158	0.0587333	0.361477	0.32183	0.557307	0.274392	0.0917116	0.121381	0.130465	0.116394	0.156471	0.550569	0.355449	0.17397	0.142564	0.200539	0.291108	0.20315	0.335431	0.245408	0.21593	0.153592	0.47078	0.42386	0.408536	0.474223	0.507462	0.334815	0.400423	0.331232	0.455965	0.432167	0.260844	0.0631984
Gln-CTG	0.0363047	0.0633023	0.140744	0.130312	0.108433	0.119617	0.490148	0.248009	0.181461	0.0929266	0.136688	0.0894446	0.654223	0.376404	0.458833	0.34889		0.397734	0.650567	0.210402	0.297652	0.198807	0.275508	0.163472	0.219341	0.258392	0.0881397	0.488788	0.178458	0.126444	0.0885464	0.38271	0.305709	0.192179	0.190119	0.150446	0.47207	0.268283	0.433111	0.235424	0.238341	0.125928	0.0625484	0.149006	0.188096	0.154025		0.199402	0.185245
Gln-TTG	0.0423772	0.0441022	0.0792215	0.100195	0.0940379	0.114862	0.361577	0.152973	0.139778	0.0779636	0.117672	0.0843949	0.746173	0.425121	0.508104	0.354366		0.411529	0.635589	0.227028	0.360021	0.171462	0.293096	0.122159	0.233601	0.271521	0.0866223	0.54688	0.21593	0.14551	0.135098	0.336968	0.552233	0.628389	0.301267	0.173103	0.49364	0.331895	0.444957	0.199091	0.173747	0.187553	0.0881223	0.233272	0.158188	0.180478		0.228695	0.158625
Glu-CTC	0.0488168	0.0823936	0.0250288	0.105799	0.469376	0.31773	0.0527894	0.0595093	0.134729	0.0627256	0.109336	0.335505	0.804026	0.150925	0.0832177	0.116017		0.231562	0.239934	0.117101	0.297449	0.059461	0.0374654	0.118829	0.248582	0.0610004	0.0944538	0.146283	0.0889754	0.110223	0.11474	0.211676	0.203321	0.225339	0.192072	0.416501	0.459073	0.37278	0.241845	0.232144	0.206544	0.19462	0.185133	0.174174	0.168355	0.0656041		0.157677	0.0289497
Glu-TTC	0.0420541	0.0541587	0.0183527	0.0548069	0.349944	0.247707	0.160943	0.109075	0.211568	0.0804735	0.214241	0.306323	0.793999	0.129776	0.116779	0.127155		0.404567	0.315853	0.188668	0.369807	0.0966081	0.0639058	0.1224	0.247533	0.0979017	0.138349	0.136321	0.0887573	0.0945868	0.151886	0.499935	0.547495	0.533789	0.495145	0.337945	0.400919	0.216923	0.112735	0.118806	0.096964	0.104217	0.124535	0.142667	0.146285	0.0529112		0.145097	0.0287642
Gly-CCC	0.0358707	0.0525736	0.154059	0.470026	0.438391	0.294488	0.127787	0.0799323	0.114371	0.111904	0.231236	0.224775	0.434926	0.276455	0.306981	0.255512		0.262065	0.262186	0.181225	0.13409	0.0640359	0.118989	0.108577	0.172973	0.197086	0.30641	0.121947	0.236947	0.0928913	0.0942308	0.212307	0.146445	0.176305	0.140052	0.24997	0.457288	0.55055	0.592921	0.222476	0.462128	0.260299	0.158217	0.242933	0.159757	0.388686		0.225953	0.0780071
Gly-GCC	0.0274644	0.0319382	0.329677	0.584584	0.469188	0.270093	0.0943776	0.0727755	0.134347	0.100383	0.237108	0.178109	0.203628	0.116997	0.151008	0.14417		0.243759	0.0763244	0.177933	0.150434	0.0403645	0.119387	0.147262	0.217644	0.235871	0.388916	0.159949	0.241297	0.154765	0.0965974	0.0715317	0.0546173	0.202577	0.277141	0.200479	0.562253	0.347107	0.670385	0.352725	0.345434	0.198544	0.221594	0.485554	0.0646071	0.160068		0.201518	0.0393916
Gly-TCC	0.0439045	0.112902	0.275827	0.713522	0.476368	0.348687	0.164091	0.121623	0.439256	0.165102	0.181587	0.575083	0.438131	0.161359	0.105679	0.11607		0.198512	0.186513	0.191552	0.158757	0.109543	0.123491	0.241122	0.160601	0.175956	0.124311	0.149052	0.159825	0.244048	0.298854	0.267098	0.628669	0.610803	0.384323	0.200674	0.257807	0.266373	0.289153	0.190921	0.529724	0.125185	0.334921	0.219873	0.121886	0.300496		0.140921	0.0621438
His-GTG	0.0438638	0.104727	0.0896993	0.296193	0.606372	0.189411	0.12684	0.110039	0.207957	0.171357	0.0836919	0.159702	0.242519	0.0362838	0.0282216	0.0264812		0.174981	0.125232	0.0913298	0.0592692	0.0202696	0.0365053	0.0765459	0.0901515	0.0622848	0.254369	0.185729	0.169485	0.0956526	0.116745	0.0133401	0.394777	0.303062	0.280982	0.442289	0.459109	0.489095	0.618706	0.285863	0.242286	0.093975	0.0697244	0.0585561	0.103088	0.124091		0.0510621	0.0468291
Ile-AAT	0.0525739	0.0525482	0.0659564	0.09133	0.122568	0.116105	0.173482	0.152676	0.633244	0.222212	0.539575	0.188283	0.376709	0.424155	0.232727	0.338519	0.197494	0.30982	0.185636	0.290825	0.193732	0.108825	0.0940525	0.0977882	0.0875411	0.861025	0.423794	0.528274	0.318998	0.295042	0.109357	0.203202	0.329671	0.55059	0.347279	0.41051	0.607456	0.642016	0.404469	0.104276	0.0840774	0.112055	0.729457	0.787172	0.689303	0.700278	0.601202	0.254495	0.225395
Ile-GAT	0.0351759	0.025	0.045	0.065	0.085	0.095	0.1	0.17	0.64	0.25	0.62	0.176768	0.282178	0.373134	0.187192	0.428571	0.280788	0.315271	0.275862	0.584158	0.0990099	0.0891089	0.0248756	0.0945274	0.0954774	0.845361	0.463542	0.578947	0.227513	0.574468	0.106952	0.0806452	0.136612	0.0833333	0.286517	0.447059	0.429448	0.597484	0.392405	0.615385	0.311688	0.210526	0.622517	0.653333	0.530201	0.608108	0.506757	0.308725	0.243243
Ile-TAT	0.027305	0.0514253	0.0782865	0.0467421	0.0456417	0.0461048	0.0691314	0.144194	0.103494	0.0668953	0.248984	0.11619	0.180173	0.290651	0.283602	0.376062	0.14388	0.701333	0.549714	0.603692	0.383598	0.225416	0.217095	0.31898	0.338519	0.572674	0.255993	0.531008	0.400194	0.497093	0.475775	0.182171	0.494095	0.525194	0.645247	0.481908	0.513188	0.457214	0.300725	0.229278	0.240458	0.225137	0.488985	0.764933	0.583773	0.594998	0.529257	0.121335	0.055929
Leu-AAG	0.0646923	0.0119518	0.0219956	0.0298567	0.0237865	0.0447205	0.171044	0.0964021	0.0930272	0.221554	0.401963	0.607382	0.366552	0.356865	0.225465	0.23729		0.298804	0.237086	0.405848	0.306737	0.178328	0.143797	0.411166	0.607811	0.402131	0.233273	0.132428	0.191403	0.101213	0.155981	0.224163	0.428996	0.53279	0.638153	0.582819	0.383046	0.422248	0.366067	0.205028	0.0892128	0.0704931	0.0553252	0.0905465		0.112715		0.107803	0.322483
Leu-CAA	0.0294631	0.0848254	0.0348134	0.0876276	0.111163	0.357695	0.12942	0.129716	0.17046	0.359686	0.565368	0.632029	0.534881	0.225173	0.112389	0.203723		0.294783	0.266643	0.343202	0.356268	0.21788	0.111652	0.105156	0.282293	0.73538	0.410764	0.123103	0.125593	0.124721	0.22038	0.22182	0.337673	0.0978248	0.797406	0.613381	0.282157	0.459095	0.485066	0.200432	0.252436	0.319456	0.192345	0.270516		0.179359		0.188542	0.356365
Leu-CAG	0.0181004	0.0344086	0.0216684	0.0370847	0.10704	0.332711	0.108821	0.139943	0.198431	0.321892	0.548117	0.630341	0.441884	0.231071	0.123194	0.242034		0.33194	0.255818	0.352338	0.338363	0.172958	0.117149	0.21144	0.410168	0.584611	0.252154	0.120601	0.168685	0.342791	0.336121	0.547184	0.663991	0.159556	0.714011	0.357358	0.397296	0.436951	0.320294	0.689548	0.248988	0.11186	0.0731008	0.364913		0.127646		0.135261	0.313783
Leu-TAA	0.117616	0.230317	0.208095	0.220665	0.140314	0.221237	0.172637	0.0878603	0.191292	0.243228	0.362373	0.46049	0.440172	0.397942	0.295846	0.187618		0.395009	0.511937	0.328222	0.449907	0.285535	0.193695	0.161187	0.237415	0.807294	0.570483	0.528983	0.303156	0.130483	0.216756	0.311875	0.440305	0.520021	0.614548	0.495336	0.29009	0.402639	0.421248	0.153989	0.147723	0.353783	0.471966	0.559727		0.250682		0.259409	0.243645
Leu-TAG	0.0681954	0.0142999	0.0220361	0.0430469	0.0296822	0.04553	0.10858	0.0926114	0.0914569	0.205219	0.388898	0.608383	0.389142	0.311213	0.175598	0.245509		0.322795	0.214861	0.367477	0.320129	0.168803	0.126912	0.306788	0.533965	0.499662	0.267078	0.133281	0.237841	0.0850589	0.116285	0.362732	0.503558	0.312092	0.778022	0.428028	0.432604	0.477129	0.394462	0.135562	0.0428005	0.0882373	0.0515682	0.0874796		0.0963495		0.100331	0.269916
Lys-CTT	0.0280727	0.0614986	0.0468496	0.0869893	0.225935	0.292524	0.358137	0.193959	0.4917	0.357414	0.497252	0.170218	0.323606	0.523616	0.153905	0.191038	0.201402	0.372854	0.156426	0.326642	0.264668	0.145607	0.112632	0.0541881	0.0921872	0.270121	0.568949	0.244159	0.130898	0.06723	0.0833155	0.168352	0.116492	0.146821	0.704451	0.577991	0.652495	0.306895	0.316293	0.200169	0.443497	0.140947	0.375664	0.633516	0.427923	0.47551	0.632964	0.23509	0.257174
Lys-TTT	0.146486	0.149637	0.13111	0.186568	0.367446	0.232021	0.300543	0.300899	0.393556	0.363768	0.467877	0.143415	0.320698	0.511557	0.234547	0.236299	0.161487	0.390359	0.304932	0.442652	0.408805	0.147645	0.124347	0.0516276	0.121961	0.144641	0.468954	0.148359	0.0661017	0.0283644	0.0948055	0.201117	0.469234	0.712392	0.613658	0.719952	0.598847	0.373127	0.403371	0.195559	0.317194	0.531962	0.426235	0.534401	0.470846	0.476612	0.633501	0.233906	0.148834
Met-CAT	0.0499748	0.12652	0.0873441	0.233381	0.416592	0.439558	0.431998	0.363584	0.686649	0.157832	0.324366	0.20633	0.20031	0.306047	0.164105	0.355525	0.561725	0.2613	0.322555	0.20206	0.544106	0.16014	0.442015	0.179798	0.249909	0.709305	0.596896	0.203829	0.282345	0.165078	0.368279	0.267925	0.388673	0.252496	0.660789	0.546138	0.714949	0.457587	0.475028	0.277335	0.19469	0.270191	0.476744	0.526951	0.631344	0.600489	0.598909	0.2293	0.112492
Phe-GAA	0.0536111	0.106844	0.114883	0.190973	0.221834	0.0775087	0.30729	0.243044	0.425226	0.397245	0.459544	0.296352	0.428098	0.658498	0.225982	0.227572	0.204915	0.18299	0.155694	0.110819	0.369246	0.120635	0.143211	0.158811	0.216097	0.775946	0.56863	0.775253	0.148078	0.103465	0.132799	0.322153	0.327036	0.378136	0.457913	0.225937	0.216245	0.341674	0.520291	0.338069	0.352203	0.535811	0.485084	0.547613	0.593335	0.584805	0.527673	0.259476	0.114194
Pro-AGG	0.0642201	0.124253	0.109048	0.180689	0.348335	0.81332	0.434273	0.210009	0.388156	0.166411	0.129633	0.118943	0.763065	0.32051	0.291821	0.111245		0.0584468	0.601983	0.242114	0.208709	0.100258	0.0625054	0.0859897	0.164282	0.195759	0.321784	0.241042	0.283477	0.242165	0.187211	0.420188	0.470695	0.0918045	0.388429	0.371147	0.00558898	0.318857	0.321906	0.304432	0.581584	0.327398	0.408287	0.259747	0.5176	0.534556	0.367638	0.243213	0.126182
Pro-CGG	0.0663908	0.124376	0.109216	0.186805	0.335045	0.810719	0.451485	0.230975	0.37412	0.165206	0.143931	0.116683	0.763218	0.376149	0.307272	0.129139		0.0639627	0.587764	0.248231	0.214167	0.107071	0.0543016	0.0803117	0.173376	0.188053	0.328361	0.191635	0.268962	0.173649	0.189	0.625666	0.506155	0.159324	0.543734	0.404139	0.593769	0.43329	0.432397	0.00108299	0.453034	0.321124	0.362703	0.30144	0.600557	0.567215	0.365661	0.258092	0.124664
Pro-TGG	0.0684664	0.126786	0.116391	0.182817	0.345727	0.804096	0.4518	0.223194	0.400423	0.18314	0.187351	0.140206	0.698747	0.287722	0.213595	0.0427879		0.208606	0.60735	0.306197	0.197553	0.112595	0.0754935	0.105167	0.19232	0.205573	0.335191	0.236799	0.357532	0.33721	0.248656	0.36282	0.301325	0.196738	0.347441	0.241662	0.326316	0.34905	0.188963	0.238581	0.576923	0.353821	0.434255	0.248992	0.531606	0.514881	0.344556	0.220953	0.116733
Ser-AGA	0.0333187	0.0298711	0.0283404	0.0126643	0.0212145	0.152433	0.102641	0.0438287	0.0549567	0.0869634	0.20776	0.363415	0.475322	0.395922	0.25205	0.183749		0.420685	0.393749	0.321017	0.414306	0.270566	0.121332	0.13656	0.115942	0.631686	0.640316	0.396182	0.313921	0.347037	0.853527	0.0820546	0.52052	0.318233	0.123763	0.772352	0.772203	0.678035	0.414831	0.219564	0.287009	0.407081	0.711515	0.64469		0.0804347		0.309346	0.155312
Ser-CGA	0.0359343	0.0849005	0.108509	0.0584065	0.143022	0.132322	0.114053	0.0596861	0.0545975	0.1031	0.189013	0.37837	0.555858	0.296629	0.200951	0.141683		0.336286	0.344187	0.392327	0.552882	0.33554	0.203391	0.203514	0.16115	0.770654	0.679839	0.629472	0.432121	0.258412	0.745099	0.0826824	0.632144	0.182593	0.210518	0.811729	0.880339	0.654423	0.475335	0.202283	0.185797	0.691913	0.637419	0.562266	0.403409	0.0788259		0.0818007	0.163501
Ser-GCT	0.0359388	0.0512462	0.0610919	0.0670219	0.0494404	0.163574	0.0339919	0.0638934	0.084417	0.125951	0.336157	0.443666	0.539482	0.432219	0.191778	0.157568		0.356925	0.379719	0.248287	0.371306	0.24798	0.15257	0.153532	0.149753	0.725884	0.665646	0.382849	0.307987	0.483826	0.780227	0.276605	0.536263	0.312527	0.202786	0.650017	0.636143	0.514628	0.621402	0.180856	0.16041	0.463982	0.735903	0.668779		0.143744		0.107067	0.29353
Ser-TGA	0.0348483	0.0215748	0.0288425	0.0143223	0.0243918	0.124277	0.101697	0.0382569	0.0533238	0.0862185	0.196644	0.333377	0.504187	0.423157	0.23126	0.177073		0.411838	0.382236	0.340073	0.451375	0.255794	0.109452	0.0982762	0.130325	0.733666	0.685104	0.473905	0.308074	0.323846	0.824707	0.0832889	0.761875	0.308697	0.0877502	0.570261	0.836089	0.56099	0.530969	0.198873	0.263781	0.487873	0.715349	0.670516		0.135098		0.147552	0.123405
Thr-AGT	0.0450431	0.0257686	0.0567897	0.101593	0.0740106	0.163059	0.211857	0.189954	0.19214	0.165196	0.649059	0.211099	0.239992	0.219641	0.262167	0.108798	0.202883	0.427866	0.458079	0.485366	0.550028	0.284218	0.242635	0.257806	0.233712	0.61511	0.169787	0.086861	0.523708	0.462254	0.625902	0.147026	0.261318	0.52769	0.398103	0.51334	0.585586	0.509789	0.551404	0.31558	0.286711	0.225879	0.250722	0.216911	0.160753	0.455758	0.478466	0.116266	0.0871308
Thr-CGT	0.129836	0.050433	0.0804878	0.124173	0.125334	0.322981	0.17997	0.274133	0.321989	0.155059	0.44351	0.314942	0.315437	0.363507	0.341516	0.406687	0.259864	0.279323	0.328307	0.341867	0.48841	0.361344	0.219546	0.230914	0.27625	0.5724	0.403769	0.165729	0.52756	0.429382	0.67674	0.174931	0.403373	0.191094	0.600397	0.491023	0.58766	0.418234	0.457924	0.309741	0.289513	0.264411	0.410869	0.386531	0.293638	0.596026	0.489326	0.207044	0.15638
Thr-TGT	0.0291101	0.0168846	0.0641051	0.0619395	0.0931894	0.134388	0.4186	0.259474	0.536421	0.246029	0.498813	0.138678	0.261604	0.244338	0.278758	0.232001	0.282077	0.326368	0.389982	0.64267	0.18597	0.0939826	0.0830886	0.096368	0.149346	0.231762	0.132423	0.340393	0.501939	0.482671	0.667349	0.106993	0.68192	0.479137	0.396306	0.634458	0.655855	0.399089	0.450169	0.302448	0.172361	0.392658	0.339275	0.275562	0.360819	0.720046	0.582632	0.198012	0.150574
Trp-CCA	0.0359149	0.0450452	0.0892427	0.0978739	0.209038	0.450129	0.47665	0.305588	0.120341	0.0882668	0.164189	0.0751569	0.126453	0.193294	0.236682	0.131415		0.534928	0.578357	0.105228	0.595894	0.183176	0.430405	0.211171	0.254007	0.695011	0.850514	0.0916036	0.0891105	0.049258	0.0945867	0.290641	0.378001	0.0977307	0.0579932	0.18019	0.119004	0.714944	0.790748	0.150947	0.344618	0.135304	0.402292	0.381177	0.395814	0.587757	0.261662	0.19462	0.237285
Tyr-GTA	0.0658343	0.106147	0.47749	0.283539	0.378982	0.595468	0.230668	0.295874	0.308347	0.317197	0.524486	0.168207	0.33545	0.28929	0.211969	0.131945	0.425682	0.570169	0.311644	0.671135	0.265502	0.164477	0.137877	0.236533	0.266804	0.696735	0.307228	0.0662779	0.153444	0.209142	0.182104	0.162003	0.468895	0.432245	0.526191	0.477061	0.339026	0.397987	0.47199	0.198798	0.222501	0.54177	0.645421	0.536951	0.56671	0.529885	0.482977	0.271516	0.554923
Val-AAC	0.037868	0.0888813	0.0939122	0.211783	0.231452	0.136892	0.224628	0.144251	0.17476	0.149741	0.0953725	0.127078	0.616988	0.33817	0.233039	0.227735		0.424581	0.614131	0.268888	0.197767	0.329089	0.320858	0.455027	0.359433	0.746078	0.495238	0.447476	0.353059	0.392649	0.250019	0.263846	0.409746	0.404307	0.435539	0.358146	0.39228	0.470887	0.458498	0.391339	0.465363	0.508008	0.499039	0.629803	0.479952	0.391713	0.482157	0.350495	0.0643397
Val-CAC	0.0323899	0.0785524	0.0923932	0.14381	0.161551	0.0856666	0.15239	0.109087	0.0871335	0.062258	0.0707838	0.134397	0.657599	0.297291	0.165289	0.210967		0.42295	0.62719	0.241001	0.227692	0.264264	0.255623	0.543056	0.335049	0.752668	0.473009	0.428693	0.346449	0.284364	0.140145	0.143576	0.207762	0.302254	0.380668	0.380454	0.335046	0.445679	0.349713	0.478247	0.351136	0.55831	0.505592	0.62176	0.53351	0.407863	0.516764	0.32664	0.0498437
Val-TAC	0.0375143	0.0525762	0.114958	0.159483	0.242517	0.187872	0.242609	0.191766	0.133859	0.136905	0.0712765	0.119285	0.658947	0.301852	0.225281	0.105363		0.465091	0.613183	0.364276	0.278299	0.285236	0.333685	0.586954	0.460979	0.28768	0.483301	0.280478	0.257241	0.255067	0.203944	0.560463	0.585469	0.473748	0.436173	0.230879	0.24285	0.382099	0.547054	0.299234	0.401633	0.304959	0.458481	0.521799	0.546499	0.551331	0.650983	0.127383	0.175445
iMet-CAT	0.0288695	0.0318819	0.0804161	0.0274104	0.0538834	0.0173481	0.0785992	0.167995	0.126696	0.0934247	0.22468	0.212865	0.0528319	0.0535079	0.047615	0.0498964		0.137898	0.0492041	0.0479241	0.0234479	0.0788895	0.0940288	0.195383	0.60571	0.268024	0.23703	0.141816	0.158115	0.0665356	0.0720739	0.094584	0.0397304	0.174433	0.431805	0.651473	0.471839	0.460864	0.400933	0.156932	0.158782	0.315345	0.2073	0.283173	0.578356	0.679093	0.416432	0.325565	0.142823
[truncated: 42 more columns]

## Sheet: Table S10_
Supplementary Table S10. Relative error rate for each tRNA position in SNB19 cell line. Data from two replicates are shown and marked in green- tRNA-Phe modified by TYW2 enzyme.
SNB19 ctrl- Rep 1
tRNA isoaccpetor	1:72	2:71	3:70	4:69	5:68	6:67	7:66	8	9	10:25	11:24	12:23	13:22	14	15	16	17	18	19	20	21	22	23	24	25	26	27:43	28:42	29:41	30:40	31:39	32	33	34	35	36	37	38	39	40	41	42	43	44	45	46	47	48	49:65
Ala-AGC	0.291386	0.105603	0.108509	0.100173	0.149571	0.112926	0.169827	0.174193	0.475195	0.343809	0.499446	0.152483	0.322114	0.370266	0.193203	0.310058	0.232609	0.45407	0.275862	0.394352	0.173955	0.137022	0.114907	0.300628	0.389054	0.633197	0.328444	0.217429	0.275459	0.268543	0.180963	0.256822	0.429391	0.616231	0.251479	0.150942	0.614467	0.214163	0.207211	0.176158	0.44943	0.21922	0.339505	0.373202	0.593035	0.573391	0.327634	0.308335	0.120623
Ala-CGC	0.172434	0.0527485	0.0296636	0.0275576	0.0293039	0.039713	0.0396757	0.119423	0.510702	0.382605	0.539733	0.174991	0.294266	0.49625	0.23371	0.329959		0.34163	0.165192	0.51835	0.178823	0.0957535	0.0741607	0.225096	0.347815	0.557431	0.338924	0.28318	0.151444	0.213839	0.153366	0.399208	0.375772	0.14019	0.276987	0.152811	0.766317	0.283427	0.335669	0.599422	0.385062	0.305842	0.377403	0.530579	0.619857	0.425705	0.237776	0.17494	0.10023
Ala-TGC	0.245522	0.100844	0.039557	0.0639405	0.0451023	0.0436983	0.0520363	0.150916	0.489644	0.40905	0.539732	0.177902	0.326337	0.484965	0.262205	0.30122		0.325537	0.170375	0.472139	0.204552	0.13145	0.0956983	0.274041	0.44044	0.463991	0.432058	0.336519	0.196216	0.160944	0.179942	0.270835	0.369883	0.239332	0.251082	0.1625	0.639521	0.220095	0.366477	0.612772	0.38361	0.289989	0.357732	0.527616	0.577443	0.448581	0.269115	0.238332	0.17751
Arg-ACG	0.0582936	0.0159012	0.0122261	0.0290917	0.0173936	0.0634079	0.0449963	0.102395	0.114164	0.0765545	0.432328	0.154355	0.298938	0.52022	0.544054	0.570713		0.261891	0.27006	0.570074	0.687466	0.445843	0.394236	0.411371	0.342074	0.705274	0.762693	0.0825045	0.130518	0.124654	0.159283	0.291831	0.301998	0.420604	0.523371	0.446386	0.221487	0.211249	0.455105	0.103575	0.0783287	0.0650307	0.257073	0.0923671	0.0606593	0.261568	0.346928	0.333283	0.271391
Arg-CCG	0.0447402	0.0575316	0.0472497	0.0575395	0.0818348	0.0845394	0.136372	0.182697	0.168793	0.0618121	0.10415	0.0993112	0.177773	0.566053	0.575955	0.539378		0.286831	0.201599	0.792661	0.807792	0.239081	0.117147	0.139603	0.219993	0.486994	0.819107	0.0506204	0.104086	0.0545879	0.0772487	0.131857	0.72098	0.0501503	0.15808	0.51052	0.444269	0.252316	0.371302	0.100256	0.123646	0.270923	0.183408	0.0977027	0.0850108	0.187771	0.338469	0.317791	0.333278
Arg-CCT	0.0332717	0.153748	0.0512689	0.0373555	0.0611731	0.0982252	0.0942192	0.258675	0.24156	0.11147	0.138785	0.129311	0.19943	0.421311	0.501198	0.565091		0.265214	0.212914	0.641979	0.681113	0.261088	0.137322	0.173708	0.15735	0.361844	0.33691	0.52752	0.571622	0.340115	0.297722	0.222274	0.31625	0.165577	0.259458	0.695243	0.350142	0.151871	0.082719	0.0973707	0.0260501	0.180771	0.405953	0.211677	0.17135	0.394432	0.346012	0.129663	0.119855
Arg-TCG	0.0611361	0.0618232	0.135397	0.146644	0.1636	0.251355	0.373666	0.242083	0.211773	0.10855	0.138109	0.132899	0.183752	0.470053	0.436307	0.616034		0.295899	0.155805	0.69904	0.715421	0.258945	0.160269	0.164528	0.281606	0.816652	0.732319	0.10818	0.130336	0.0992469	0.138063	0.248263	0.506063	0.596442	0.309764	0.476451	0.189785	0.301968	0.515235	0.138644	0.228421	0.217958	0.386139	0.174733	0.116558	0.279619	0.367722	0.336829	0.449564
Arg-TCT	0.108095	0.0941204	0.0743647	0.102177	0.258741	0.132842	0.179124	0.220361	0.0906043	0.0809288	0.317751	0.104212	0.331042	0.409857	0.442011	0.646799		0.146206	0.121902	0.302694	0.578285	0.293268	0.383868	0.176586	0.189274	0.376002	0.606203	0.639448	0.50417	0.288587	0.620469	0.170546	0.586532	0.719253	0.12971	0.756727	0.571904	0.458968	0.597132	0.555888	0.137264	0.623917	0.641365	0.660555	0.52834	0.619685	0.643397	0.379298	0.112936
Asn-GTT	0.0583204	0.126571	0.132936	0.123937	0.178912	0.169991	0.154406	0.205488	0.111797	0.0748655	0.244044	0.110562	0.201211	0.311927	0.344265	0.368414	0.121594	0.58906	0.388917	0.623652	0.463407	0.142496	0.166369	0.197671	0.123497	0.498992	0.676563	0.598986	0.151432	0.167848	0.178243	0.078133	0.646977	0.316757	0.685144	0.668499	0.620734	0.552576	0.264715	0.135849	0.325186	0.498527	0.445717	0.576385	0.43238	0.440053	0.467988	0.192118	0.204002
Asp-GTC	0.0395894	0.145571	0.153045	0.296421	0.487929	0.562466	0.398826	0.538091	0.532446	0.209377	0.237359	0.534367	0.345857	0.182344	0.126099	0.144234		0.296555	0.293876	0.257573	0.158224	0.103895	0.114816	0.0916861	0.17912	0.337983	0.104243	0.0975808	0.158978	0.292585	0.157488	0.246798	0.60084	0.710555	0.462556	0.315102	0.411481	0.297308	0.456617	0.217027	0.315488	0.217601	0.088705	0.095105	0.112081	0.171448		0.066498	0.05416
Cys-GCA	0.358237	0.161034	0.142075	0.132987	0.174753	0.13922	0.176582	0.14121	0.139496	0.170722	0.203107	0.0988631	0.244918	0.354363	0.345953	0.285207	0.0685622	0.373247	0.318551	0.578076	0.285535	0.0848728	0.118253	0.134081	0.120164	0.167618	0.530092	0.386545	0.175123	0.148194	0.202714	0.275749	0.204986	0.342743	0.227733	0.199131	0.151316	0.446335	0.45417	0.374472	0.432493	0.46252	0.304829	0.386851	0.335639	0.470234	0.4067	0.234975	0.0689577
Gln-CTG	0.0395452	0.0589504	0.153149	0.145526	0.129737	0.132694	0.47134	0.260443	0.190909	0.0922813	0.150124	0.0931077	0.621895	0.360059	0.476233	0.373233		0.45188	0.619658	0.206498	0.281039	0.219019	0.258901	0.193237	0.193879	0.230873	0.0807075	0.428149	0.207837	0.143871	0.104375	0.364843	0.314578	0.163743	0.211597	0.145374	0.463961	0.279664	0.436241	0.248755	0.253282	0.131214	0.0789183	0.191727	0.209395	0.150641		0.20077	0.170621
Gln-TTG	0.0424446	0.0578275	0.0723499	0.0770568	0.0718481	0.113502	0.325536	0.15096	0.150322	0.0779436	0.118697	0.0977775	0.686609	0.410767	0.488834	0.379306		0.435626	0.620591	0.246221	0.347903	0.165831	0.293313	0.145908	0.238064	0.260782	0.0836905	0.484637	0.232851	0.174571	0.146749	0.302028	0.531536	0.670754	0.328259	0.188284	0.502114	0.33249	0.447161	0.211126	0.194949	0.21392	0.0787375	0.283303	0.160518	0.203938		0.253962	0.159495
Glu-CTC	0.0474528	0.0829748	0.0184817	0.0926324	0.449161	0.294077	0.0505939	0.0633047	0.253668	0.0753538	0.107011	0.337581	0.789868	0.133676	0.0829277	0.112359		0.28269	0.249539	0.107945	0.262817	0.0537719	0.0364383	0.116163	0.224291	0.0503748	0.0878831	0.154743	0.0785884	0.091549	0.10999	0.193396	0.197265	0.205667	0.185055	0.378717	0.433466	0.322797	0.216763	0.260111	0.175155	0.157433	0.180571	0.158998	0.161469	0.0681992		0.141727	0.0212761
Glu-TTC	0.0436049	0.0678738	0.0293212	0.0498858	0.366978	0.253877	0.165893	0.13302	0.287218	0.0965449	0.194814	0.323073	0.76439	0.151292	0.126821	0.148725		0.482103	0.339245	0.233538	0.419802	0.113341	0.0684973	0.135245	0.252468	0.110171	0.142194	0.147793	0.100764	0.105681	0.165461	0.500775	0.537879	0.594724	0.508306	0.324726	0.388846	0.18068	0.103901	0.135911	0.0875752	0.093563	0.114564	0.127763	0.140676	0.0502813		0.12412	0.0243021
Gly-CCC	0.033304	0.0551633	0.157418	0.408857	0.34154	0.253331	0.129494	0.0946198	0.129358	0.119037	0.214329	0.240421	0.469108	0.249289	0.235493	0.266959		0.287147	0.281848	0.204402	0.143343	0.0841898	0.151201	0.150751	0.185494	0.197722	0.217716	0.148021	0.224721	0.119805	0.142915	0.231376	0.196026	0.227318	0.202623	0.244981	0.455776	0.58931	0.629508	0.279864	0.440366	0.268691	0.172836	0.375814	0.201356	0.557104		0.239458	0.0822146
Gly-GCC	0.0214177	0.0336354	0.25404	0.502257	0.401208	0.282165	0.103458	0.0752332	0.129102	0.104797	0.245591	0.194524	0.205077	0.11014	0.15692	0.155627		0.261916	0.0918681	0.188182	0.137554	0.0448723	0.117373	0.158717	0.229248	0.240779	0.344608	0.149506	0.213455	0.145333	0.0810483	0.0691127	0.0520133	0.17018	0.226403	0.180187	0.588101	0.354968	0.681856	0.344173	0.364375	0.22437	0.217371	0.457739	0.05944	0.129875		0.178349	0.0467963
Gly-TCC	0.0347969	0.0846574	0.25525	0.643543	0.399208	0.359483	0.127725	0.0980212	0.480178	0.143835	0.161499	0.585373	0.483741	0.143621	0.0881783	0.123621		0.203217	0.221489	0.195354	0.137988	0.0900572	0.101632	0.226539	0.154756	0.155611	0.15242	0.144224	0.166135	0.253079	0.264233	0.273502	0.731334	0.632133	0.36186	0.19529	0.26768	0.250823	0.284597	0.215535	0.512688	0.123133	0.35575	0.177091	0.101099	0.300419		0.114842	0.0478726
His-GTG	0.0588992	0.167131	0.0531571	0.177684	0.348942	0.181884	0.142509	0.0929717	0.178545	0.250513	0.0947517	0.0972347	0.210964	0.0247348	0.0234553	0.0272798		0.202489	0.125491	0.100528	0.0494005	0.0232398	0.0367703	0.0600873	0.0760816	0.0566265	0.237208	0.159853	0.161143	0.0910824	0.162207	0.0183499	0.568744	0.490642	0.427368	0.506632	0.563636	0.580772	0.409078	0.331067	0.288127	0.108036	0.0745902	0.0698852	0.116251	0.138294		0.056629	0.0501317
Ile-AAT	0.0238824	0.0190114	0.033574	0.0266599	0.0648109	0.0654317	0.09798	0.129537	0.614921	0.297974	0.631999	0.216436	0.290962	0.404783	0.247026	0.344627	0.177204	0.348163	0.198581	0.268105	0.137675	0.0508373	0.0404653	0.0565413	0.0745861	0.883139	0.43919	0.545744	0.269214	0.262109	0.113295	0.191282	0.31115	0.556644	0.335453	0.431798	0.591834	0.598327	0.410964	0.106927	0.084597	0.122676	0.656613	0.747983	0.69012	0.742791	0.562443	0.289676	0.258552
Ile-GAT	0.0504202	0.0756303	0.10084	0.0840336	0.134454	0.159664	0.191667	0.2	0.541667	0.322314	0.53719	0.206612	0.262295	0.295082	0.196721	0.409836	0.295082	0.311475	0.213115	0.593496	0.212121	0.129771	0.113636	0.143939	0.151515	0.738462	0.384615	0.446154	0.192308	0.446154	0.131783	0.0909091	0.193798	0.117188	0.385246	0.428571	0.504274	0.53913	0.315789	0.517857	0.292035	0.247788	0.552632	0.54386	0.513274	0.495575	0.410714	0.272727	0.305556
Ile-TAT	0.0229334	0.044646	0.0688001	0.0204918	0.0307419	0.0542285	0.0529285	0.084134	0.132168	0.057703	0.323059	0.142739	0.256484	0.358073	0.241873	0.333424	0.141437	0.743154	0.536858	0.615502	0.308745	0.239495	0.203504	0.367112	0.33736	0.594857	0.298645	0.511185	0.421922	0.552935	0.525139	0.218974	0.602913	0.529948	0.535282	0.500755	0.491228	0.476711	0.354888	0.166788	0.209622	0.216912	0.403791	0.692262	0.552869	0.553971	0.557124	0.0845411	0.0400501
Leu-AAG	0.0485507	0.0166032	0.0236607	0.031036	0.036336	0.0487096	0.168205	0.0889152	0.0829214	0.270952	0.365849	0.450888	0.216693	0.216975	0.173801	0.163898		0.288364	0.232317	0.351177	0.274786	0.157646	0.139818	0.402972	0.599	0.418791	0.225186	0.148784	0.204118	0.11654	0.162341	0.251736	0.453573	0.521246	0.590329	0.605377	0.423329	0.411155	0.377039	0.207921	0.078366	0.0735875	0.0622374	0.0954653		0.131871		0.118149	0.291898
Leu-CAA	0.024118	0.0528939	0.0272135	0.052081	0.180025	0.459078	0.103685	0.18949	0.1443	0.419063	0.509716	0.489352	0.481729	0.164927	0.0893023	0.176464		0.31745	0.327823	0.306633	0.281141	0.156798	0.136611	0.110293	0.25226	0.784188	0.366179	0.12941	0.134525	0.138994	0.198792	0.234084	0.351656	0.104088	0.801527	0.592499	0.27721	0.460675	0.496012	0.203633	0.237711	0.301031	0.193322	0.269665		0.171174		0.222706	0.380406
Leu-CAG	0.0152778	0.0322394	0.0202815	0.0441148	0.188948	0.399157	0.0999085	0.195992	0.145368	0.340288	0.407562	0.391245	0.238623	0.141035	0.0802667	0.143608		0.309577	0.25611	0.299733	0.284812	0.143524	0.11769	0.23475	0.406423	0.602111	0.26738	0.152302	0.209225	0.313813	0.409154	0.573625	0.661463	0.172436	0.666398	0.40903	0.419959	0.481571	0.336372	0.671258	0.206944	0.120707	0.0819874	0.373149		0.131419		0.147794	0.316333
Leu-TAA	0.185076	0.229746	0.222057	0.26449	0.224171	0.304362	0.151388	0.167117	0.179585	0.257625	0.358416	0.264168	0.402741	0.326785	0.234771	0.180236		0.392853	0.504108	0.348454	0.516889	0.372121	0.262483	0.211187	0.231865	0.789819	0.524019	0.477381	0.321708	0.148626	0.243912	0.279182	0.53629	0.497203	0.619942	0.448319	0.24328	0.391043	0.45488	0.153609	0.169572	0.314907	0.414872	0.48382		0.27401		0.23974	0.261307
Leu-TAG	0.0649951	0.0241045	0.0363838	0.0675447	0.0649529	0.0980127	0.164634	0.131711	0.0852734	0.259672	0.345784	0.433692	0.264841	0.175918	0.101317	0.150841		0.306652	0.209909	0.29952	0.271009	0.140893	0.11651	0.315707	0.53537	0.513139	0.268975	0.139005	0.250223	0.0961456	0.116942	0.396621	0.463379	0.294008	0.770657	0.46133	0.440337	0.485906	0.404521	0.146877	0.0466034	0.0872407	0.0537277	0.0895567		0.102746		0.104754	0.270065
Lys-CTT	0.0365968	0.0739601	0.0542477	0.107458	0.195474	0.287997	0.348027	0.265927	0.443659	0.399401	0.461428	0.220548	0.290892	0.480818	0.167028	0.203432	0.216671	0.361515	0.143195	0.249982	0.205653	0.125977	0.114252	0.0418851	0.0853084	0.197349	0.49241	0.229483	0.142143	0.0475992	0.0936295	0.151002	0.100132	0.129742	0.70442	0.589764	0.663365	0.283138	0.295982	0.171854	0.438853	0.12978	0.366255	0.681898	0.410895	0.495099	0.599778	0.238989	0.208635
Lys-TTT	0.141714	0.199767	0.176667	0.235485	0.341438	0.260917	0.273892	0.306954	0.366445	0.444554	0.493783	0.170254	0.338138	0.494609	0.22432	0.221435	0.166419	0.430914	0.332532	0.445164	0.351813	0.208955	0.0985874	0.0566139	0.107391	0.118707	0.425424	0.124447	0.0614881	0.0372265	0.0735838	0.224214	0.486469	0.678461	0.608474	0.736695	0.55843	0.347971	0.398248	0.181529	0.305552	0.526467	0.405295	0.526887	0.466361	0.525188	0.624168	0.25502	0.143465
Met-CAT	0.0294685	0.0467676	0.0622196	0.258243	0.379434	0.421362	0.399046	0.3827	0.651664	0.196498	0.353739	0.228274	0.285209	0.374661	0.196177	0.409744	0.576425	0.309607	0.328335	0.147	0.473119	0.141985	0.429842	0.17495	0.237414	0.72638	0.65486	0.169324	0.273612	0.133976	0.265577	0.245635	0.316425	0.227312	0.616043	0.539314	0.669437	0.40958	0.434364	0.263171	0.167275	0.249366	0.44464	0.471599	0.641797	0.572016	0.569217	0.197903	0.0712359
Phe-GAA	0.073857	0.169569	0.131361	0.233717	0.239909	0.0740836	0.330204	0.236417	0.386811	0.482725	0.51973	0.322749	0.408696	0.589625	0.225517	0.225492	0.237274	0.224805	0.165397	0.142499	0.311217	0.185215	0.165087	0.195796	0.236385	0.759923	0.537864	0.74993	0.170464	0.109167	0.152352	0.323845	0.300469	0.406461	0.380555	0.197942	0.178758	0.310059	0.499715	0.331499	0.375259	0.553376	0.44895	0.536044	0.589236	0.576561	0.508517	0.259071	0.132922
Pro-AGG	0.0664579	0.126218	0.102411	0.17566	0.329961	0.824284	0.42619	0.194008	0.42559	0.165554	0.132985	0.132648	0.735625	0.284863	0.302213	0.115173		0.0704744	0.600701	0.254396	0.213693	0.106523	0.0658124	0.0875179	0.174963	0.202731	0.327721	0.247233	0.279197	0.27381	0.174196	0.450448	0.478714	0.0886965	0.412595	0.406225	0.00883773	0.305373	0.301341	0.276024	0.574412	0.307191	0.409979	0.25788	0.540894	0.535499	0.352024	0.229084	0.12346
Pro-CGG	0.0718986	0.12581	0.107873	0.178892	0.312694	0.80526	0.443169	0.214455	0.409168	0.161244	0.134197	0.12434	0.741172	0.331875	0.304925	0.121973		0.0641856	0.584885	0.259179	0.223335	0.110965	0.054753	0.0828356	0.1792	0.192605	0.323321	0.197915	0.261722	0.186097	0.172389	0.665956	0.563033	0.123843	0.590374	0.435682	0.60475	0.465071	0.41559	0.0010659	0.449832	0.301996	0.357424	0.282601	0.631151	0.569291	0.354004	0.240777	0.125581
Pro-TGG	0.0708025	0.130466	0.111909	0.177849	0.331869	0.796354	0.45051	0.217851	0.439552	0.188728	0.186318	0.148785	0.666884	0.260824	0.213504	0.0381743		0.21302	0.613305	0.322588	0.219141	0.123284	0.08059	0.112458	0.198335	0.208524	0.346881	0.253992	0.36315	0.366183	0.255916	0.406561	0.34008	0.212266	0.367128	0.277257	0.344997	0.375825	0.189589	0.211574	0.567789	0.337915	0.440122	0.243022	0.562629	0.505269	0.322654	0.219857	0.114401
Ser-AGA	0.0243958	0.0225811	0.028479	0.022606	0.0268927	0.103232	0.116211	0.064361	0.0744462	0.0978732	0.186899	0.158653	0.154669	0.360126	0.158251	0.18522		0.388142	0.423587	0.357507	0.500344	0.358498	0.135041	0.140688	0.140038	0.602783	0.641785	0.453688	0.289969	0.321312	0.800773	0.101809	0.535566	0.318433	0.113994	0.75845	0.781057	0.644293	0.404846	0.169916	0.242349	0.360777	0.711423	0.640222		0.071903		0.252202	0.151636
Ser-CGA	0.0285709	0.0603854	0.100338	0.101973	0.20494	0.153024	0.0968736	0.0645231	0.0635301	0.0828418	0.143399	0.165409	0.19546	0.260594	0.122006	0.146117		0.316047	0.349749	0.424314	0.657396	0.46864	0.219184	0.205264	0.193917	0.769263	0.654455	0.646773	0.385487	0.212846	0.670353	0.0866368	0.593582	0.143025	0.187793	0.799915	0.843877	0.603257	0.484073	0.148117	0.14446	0.64002	0.629485	0.587142	0.341985	0.0664775		0.0764963	0.171886
Ser-GCT	0.0500143	0.0406257	0.0595574	0.0510069	0.077228	0.393617	0.0823964	0.102015	0.0756603	0.110637	0.256816	0.214717	0.224642	0.408196	0.149388	0.1489		0.338645	0.404463	0.306119	0.376719	0.278414	0.180671	0.178939	0.141332	0.657174	0.631327	0.45666	0.312335	0.444613	0.72441	0.252257	0.530859	0.32609	0.195427	0.653935	0.637131	0.528622	0.612494	0.177524	0.158076	0.483816	0.737902	0.68579		0.14847		0.087471	0.27276
Ser-TGA	0.0351174	0.0319518	0.0479391	0.0272093	0.0343066	0.152066	0.131708	0.0694221	0.0619304	0.0784094	0.174879	0.150857	0.157977	0.344745	0.164219	0.18874		0.376521	0.412457	0.350714	0.557537	0.378533	0.119668	0.101572	0.136944	0.688138	0.662741	0.531796	0.322634	0.274244	0.777929	0.098743	0.749493	0.236507	0.0861	0.52431	0.830878	0.500303	0.494738	0.180112	0.251326	0.449758	0.692359	0.648951		0.122245		0.124659	0.119521
Thr-AGT	0.0447906	0.0293597	0.0619717	0.0999809	0.0704612	0.145198	0.210519	0.198262	0.215657	0.198722	0.635466	0.224907	0.22912	0.208264	0.247817	0.120167	0.20539	0.444554	0.443027	0.467317	0.555562	0.298832	0.240983	0.267501	0.248018	0.626215	0.157545	0.0790807	0.504086	0.482783	0.617627	0.152606	0.244723	0.512266	0.397374	0.509977	0.57827	0.53156	0.554234	0.278072	0.227778	0.22467	0.230431	0.226996	0.168081	0.512274	0.503362	0.100846	0.0808088
Thr-CGT	0.122858	0.0500892	0.0806569	0.131217	0.111955	0.334959	0.208783	0.277554	0.356919	0.192747	0.443794	0.310233	0.327232	0.349068	0.31744	0.366279	0.199364	0.248722	0.316031	0.353429	0.47655	0.337109	0.242721	0.255255	0.286418	0.598492	0.37689	0.176694	0.491126	0.402282	0.681781	0.170089	0.387132	0.204827	0.591725	0.492906	0.560433	0.406813	0.440201	0.281933	0.242267	0.245641	0.357441	0.359386	0.262062	0.577483	0.541887	0.209651	0.141873
Thr-TGT	0.0262172	0.0220033	0.0671992	0.066389	0.0819515	0.128743	0.37533	0.265991	0.482539	0.301457	0.508431	0.142646	0.257858	0.239155	0.284653	0.235037	0.326211	0.346365	0.377064	0.633843	0.185136	0.0877016	0.0837203	0.0975094	0.138841	0.230277	0.119646	0.318616	0.494259	0.460012	0.710428	0.113501	0.717093	0.568222	0.397949	0.688184	0.620932	0.383244	0.427515	0.27767	0.141179	0.365008	0.325037	0.270898	0.358564	0.729159	0.552138	0.181988	0.1483
Trp-CCA	0.0293651	0.0407847	0.0711126	0.0912222	0.183591	0.43057	0.4507	0.283817	0.131214	0.119451	0.196566	0.0915049	0.154294	0.195731	0.232293	0.137138		0.519319	0.577975	0.122847	0.547085	0.194485	0.428055	0.191673	0.273072	0.679816	0.839341	0.0784003	0.0990259	0.0525568	0.0861443	0.274441	0.382468	0.0893249	0.0564562	0.17839	0.104795	0.691267	0.798027	0.153095	0.342095	0.14883	0.402986	0.395378	0.482942	0.617425	0.285564	0.180831	0.216998
Tyr-GTA	0.0756183	0.130414	0.416718	0.309228	0.391047	0.526105	0.232153	0.273077	0.304066	0.293314	0.532844	0.20705	0.31207	0.260488	0.220718	0.136639	0.415126	0.551712	0.360146	0.632224	0.29359	0.205662	0.165214	0.248687	0.26494	0.699325	0.307805	0.0981304	0.149299	0.203205	0.186138	0.178913	0.564817	0.340846	0.503983	0.490179	0.396421	0.378096	0.469034	0.148124	0.167373	0.458203	0.566757	0.49786	0.582529	0.500708	0.426187	0.287952	0.574145
Val-AAC	0.0349235	0.0710968	0.0669641	0.192622	0.244954	0.136507	0.214702	0.127557	0.160975	0.150096	0.085661	0.130709	0.61505	0.317008	0.258415	0.248945		0.44766	0.627858	0.283761	0.198619	0.338425	0.327889	0.451618	0.381149	0.735049	0.467767	0.415713	0.345434	0.396152	0.244642	0.260098	0.396767	0.432482	0.441635	0.323089	0.346895	0.458976	0.489301	0.399058	0.500128	0.531512	0.5183	0.615847	0.502309	0.375596	0.446806	0.317421	0.0544528
Val-CAC	0.0322121	0.0770481	0.0749436	0.110401	0.153629	0.084522	0.133991	0.108834	0.0723088	0.0522619	0.0664111	0.11598	0.655658	0.259421	0.181837	0.222874		0.461497	0.652751	0.245922	0.248144	0.265601	0.263009	0.488201	0.327526	0.744039	0.484607	0.418983	0.302088	0.258307	0.118861	0.118956	0.171217	0.253464	0.335389	0.316721	0.275654	0.414422	0.304852	0.464741	0.332215	0.557885	0.509699	0.582681	0.575501	0.434965	0.532022	0.309158	0.0421166
Val-TAC	0.0383081	0.0482415	0.104832	0.156245	0.25067	0.19489	0.247089	0.169968	0.141427	0.153321	0.0685027	0.11165	0.628573	0.280566	0.249103	0.10716		0.516383	0.6217	0.412871	0.251335	0.303592	0.320419	0.511844	0.452791	0.27706	0.436074	0.255676	0.250743	0.26602	0.199723	0.620232	0.631402	0.522792	0.455106	0.173046	0.25323	0.299958	0.536934	0.275781	0.441914	0.308547	0.456553	0.538142	0.564796	0.557607	0.614244	0.136763	0.193666
iMet-CAT	0.0259553	0.0329291	0.131147	0.0279648	0.105384	0.0231573	0.0983178	0.198636	0.125699	0.11016	0.222515	0.225764	0.0622289	0.0746496	0.0781677	0.0829136		0.199565	0.100639	0.0464686	0.0223821	0.0811304	0.0915902	0.230754	0.558345	0.328486	0.25993	0.17916	0.18052	0.0609576	0.0710223	0.107199	0.0451888	0.167072	0.430599	0.605235	0.490622	0.427937	0.361229	0.130828	0.154009	0.348095	0.207913	0.2751	0.596178	0.682659	0.401235	0.357952	0.130554
SNB19 ctrl- Rep 2
tRNA isoaccpetor	1:72	2:71	3:70	4:69	5:68	6:67	7:66	8	9	10:25	11:24	12:23	13:22	14	15	16	17	18	19	20	21	22	23	24	25	26	27:43	28:42	29:41	30:40	31:39	32	33	34	35	36	37	38	39	40	41	42	43	44	45	46	47	48	49:65
Ala-AGC	0.239524	0.0990943	0.0584252	0.0970387	0.150326	0.0943731	0.150533	0.175387	0.52778	0.301094	0.538732	0.136255	0.320362	0.421733	0.172335	0.259433	0.226886	0.395842	0.223777	0.385438	0.195771	0.124112	0.114152	0.270886	0.361239	0.577351	0.322993	0.215675	0.265375	0.252909	0.200031	0.277223	0.437894	0.642479	0.260996	0.135728	0.616318	0.218159	0.197631	0.183512	0.477462	0.202283	0.294303	0.406686	0.539707	0.512303	0.330271	0.258966	0.0989271
Ala-CGC	0.138338	0.0563168	0.0356177	0.0296456	0.0318158	0.0468846	0.0371096	0.10332	0.589911	0.312818	0.603708	0.162176	0.3282	0.547117	0.199196	0.341816		0.343911	0.157877	0.487147	0.213055	0.095492	0.0875487	0.220037	0.351689	0.519228	0.326188	0.247484	0.159453	0.209668	0.156275	0.394367	0.368014	0.139043	0.243759	0.154493	0.777389	0.276885	0.341764	0.640433	0.402795	0.355755	0.354873	0.544173	0.562687	0.372488	0.230543	0.154684	0.0913367
Ala-TGC	0.225523	0.0937893	0.043385	0.0661716	0.0404618	0.0510037	0.0524522	0.141548	0.579687	0.336693	0.595287	0.167836	0.359677	0.530759	0.213403	0.30756		0.34104	0.161686	0.46434	0.223146	0.121427	0.100277	0.285419	0.454181	0.461286	0.437264	0.329558	0.181859	0.156265	0.187013	0.27974	0.34309	0.236822	0.261874	0.180682	0.654224	0.212877	0.386572	0.636442	0.412412	0.343011	0.339755	0.525484	0.543827	0.405851	0.247499	0.232351	0.176737
Arg-ACG	0.0525119	0.00690099	0.0131746	0.0299975	0.0248213	0.0951207	0.0429873	0.113635	0.0974365	0.0663548	0.398429	0.140932	0.269703	0.521337	0.539364	0.641758		0.243655	0.241813	0.563676	0.634176	0.38027	0.319572	0.340272	0.33918	0.686517	0.75587	0.0788664	0.124661	0.109777	0.140362	0.322577	0.340276	0.364944	0.521415	0.403929	0.213274	0.190436	0.426738	0.113629	0.0858378	0.0541112	0.232834	0.0922449	0.0471414	0.244473	0.29379	0.277151	0.315267
Arg-CCG	0.0359972	0.0637197	0.054611	0.0622486	0.0772214	0.0850272	0.128436	0.185872	0.134796	0.0521912	0.118877	0.105428	0.194489	0.548156	0.539949	0.573159		0.26332	0.17151	0.807381	0.814704	0.205073	0.104246	0.114644	0.204316	0.473873	0.771002	0.0680181	0.113672	0.0550297	0.0919321	0.139981	0.697811	0.0658515	0.174065	0.504354	0.431332	0.240817	0.378076	0.108769	0.125942	0.242149	0.169937	0.0937854	0.0760343	0.193215	0.347153	0.297676	0.275894
Arg-CCT	0.0322263	0.175822	0.0744214	0.0497345	0.0749392	0.0989281	0.0922281	0.274446	0.210227	0.0892416	0.176883	0.161074	0.208583	0.389167	0.447404	0.585931		0.23775	0.168193	0.683552	0.677297	0.227246	0.129839	0.146219	0.170523	0.334935	0.356305	0.510876	0.573333	0.338907	0.330163	0.237591	0.307411	0.201829	0.312387	0.663387	0.26854	0.110264	0.050414	0.104413	0.0305435	0.179252	0.397577	0.175394	0.14861	0.356367	0.280736	0.121278	0.104957
Arg-TCG	0.0399313	0.0470377	0.126409	0.174042	0.178437	0.239294	0.326518	0.244965	0.172864	0.0794027	0.172333	0.153235	0.207151	0.450402	0.400057	0.634192		0.263872	0.12562	0.713544	0.743551	0.231555	0.130168	0.131096	0.302027	0.795165	0.646786	0.137062	0.132329	0.0989495	0.126548	0.309704	0.516165	0.555123	0.377422	0.410552	0.207905	0.266793	0.505743	0.15619	0.215824	0.184872	0.335449	0.143543	0.0891336	0.259994	0.33473	0.323869	0.380341
Arg-TCT	0.0831046	0.0935822	0.073942	0.0956898	0.260595	0.10972	0.150168	0.179043	0.0803307	0.0589084	0.308637	0.0865326	0.338011	0.386172	0.394503	0.63059		0.150511	0.110958	0.303971	0.555431	0.269784	0.395562	0.165568	0.199418	0.349662	0.557603	0.60413	0.467942	0.271855	0.600008	0.177842	0.576878	0.719888	0.152839	0.719947	0.558645	0.444958	0.571841	0.541036	0.183062	0.620648	0.624682	0.643495	0.550098	0.58425	0.600412	0.384768	0.137204
Asn-GTT	0.0283908	0.122095	0.135142	0.101873	0.223467	0.151267	0.137332	0.168502	0.0947497	0.0763474	0.243153	0.10539	0.214206	0.30202	0.326894	0.381454	0.108447	0.609882	0.368551	0.658048	0.463319	0.131965	0.16596	0.182107	0.122928	0.506579	0.641184	0.599637	0.163676	0.169582	0.173877	0.0676236	0.6455	0.369471	0.669351	0.642862	0.635883	0.562442	0.274604	0.135325	0.329077	0.473093	0.417867	0.562557	0.456931	0.434033	0.434742	0.184701	0.186166
Asp-GTC	0.0386824	0.180606	0.193363	0.300057	0.472251	0.56767	0.402377	0.542714	0.560165	0.209056	0.234658	0.522912	0.344243	0.190682	0.126024	0.148461		0.27302	0.283275	0.272539	0.160649	0.0960576	0.108555	0.0915692	0.194535	0.389597	0.126933	0.108296	0.166687	0.272979	0.148565	0.200325	0.602881	0.718172	0.475317	0.298181	0.415261	0.284549	0.424953	0.178494	0.263858	0.153653	0.0887617	0.100565	0.122894	0.168798		0.0657082	0.0479622
Cys-GCA	0.322327	0.147668	0.148538	0.124215	0.182233	0.146762	0.186471	0.129406	0.164063	0.142127	0.226825	0.104168	0.264493	0.417319	0.294394	0.253151	0.0809042	0.3632	0.309162	0.540864	0.273347	0.0865104	0.123618	0.128166	0.127516	0.167855	0.553091	0.320869	0.185665	0.145986	0.204547	0.331849	0.223731	0.294994	0.228241	0.209976	0.136933	0.460849	0.421982	0.381209	0.49397	0.523809	0.307056	0.378418	0.345354	0.474601	0.378888	0.203287	0.0679129
Gln-CTG	0.0338652	0.0626115	0.165199	0.159327	0.160008	0.179329	0.423355	0.228601	0.173986	0.0921527	0.150822	0.0948043	0.640226	0.387847	0.481972	0.359994		0.439963	0.608096	0.205253	0.293233	0.232109	0.286553	0.184555	0.220658	0.24809	0.0908748	0.466053	0.164263	0.160094	0.0977144	0.391812	0.272082	0.219763	0.210074	0.13435	0.456886	0.253468	0.410995	0.246063	0.256272	0.125292	0.0687267	0.164722	0.20018	0.120533		0.157822	0.163369
Gln-TTG	0.0380855	0.0650968	0.0845388	0.111793	0.0964314	0.13384	0.337909	0.144272	0.136224	0.0882944	0.11602	0.0920383	0.695005	0.423486	0.514165	0.364889		0.455621	0.598164	0.231787	0.364729	0.158982	0.326368	0.112817	0.246595	0.262563	0.0992589	0.491087	0.177305	0.149577	0.123147	0.370246	0.519296	0.660143	0.307116	0.16191	0.464046	0.314231	0.434703	0.196909	0.187774	0.2127	0.0825202	0.25123	0.161502	0.147612		0.186853	0.150975
Glu-CTC	0.0481532	0.138505	0.0196623	0.0916184	0.411319	0.253603	0.0493022	0.0619647	0.259172	0.0578085	0.0955984	0.324502	0.808848	0.153715	0.0724657	0.120265		0.269373	0.251735	0.114877	0.260072	0.042598	0.0272119	0.0953586	0.231578	0.0615962	0.0925009	0.137575	0.0800566	0.0929496	0.0952446	0.226675	0.230113	0.209426	0.161254	0.373183	0.407862	0.328665	0.195868	0.278626	0.199362	0.171797	0.167871	0.154484	0.148072	0.0612452		0.122131	0.0219594
Glu-TTC	0.0471357	0.0907109	0.0344706	0.0718626	0.348513	0.226858	0.149129	0.118952	0.267049	0.0849518	0.205473	0.32323	0.764123	0.155824	0.12932	0.140484		0.457908	0.318746	0.234062	0.403046	0.0886581	0.0632471	0.126661	0.25804	0.125003	0.151624	0.15693	0.105262	0.112117	0.158017	0.498242	0.567321	0.557435	0.48969	0.313488	0.34854	0.209891	0.109148	0.149372	0.102634	0.107885	0.111243	0.145733	0.13391	0.0538155		0.110681	0.0246484
Gly-CCC	0.0462305	0.0622243	0.1428	0.366471	0.301007	0.222234	0.126819	0.0888369	0.140954	0.124784	0.247069	0.217748	0.473262	0.250336	0.24415	0.248291		0.251781	0.254868	0.208078	0.164364	0.0716659	0.167224	0.155483	0.169245	0.180443	0.227734	0.148806	0.21973	0.110245	0.148447	0.214236	0.199714	0.245419	0.220398	0.259317	0.49328	0.560278	0.618227	0.260558	0.429761	0.228836	0.160398	0.332086	0.178482	0.518678		0.219687	0.0743267
Gly-GCC	0.0240676	0.0380393	0.242283	0.492387	0.390992	0.259422	0.10113	0.0732765	0.129486	0.101478	0.278706	0.184865	0.219746	0.116906	0.135976	0.140495		0.222189	0.0786581	0.176106	0.181103	0.0448895	0.138861	0.160259	0.223861	0.265385	0.379983	0.169614	0.220414	0.155007	0.105592	0.0875749	0.0568131	0.194883	0.276198	0.200638	0.573977	0.318993	0.639186	0.331371	0.333423	0.220847	0.208713	0.394265	0.057558	0.133689		0.181781	0.0434255
Gly-TCC	0.0311345	0.0709983	0.248979	0.634673	0.399627	0.323928	0.122598	0.0972643	0.457416	0.131047	0.166362	0.58987	0.488347	0.149327	0.0800942	0.123914		0.164033	0.178744	0.209907	0.141542	0.102017	0.12272	0.223129	0.157544	0.185378	0.160489	0.125518	0.128803	0.213811	0.226721	0.242312	0.704429	0.608668	0.399357	0.198456	0.299219	0.296295	0.277501	0.231276	0.556029	0.124716	0.303385	0.181969	0.104552	0.287137		0.094182	0.0423808
His-GTG	0.0651845	0.180991	0.0663366	0.167145	0.326799	0.203156	0.159719	0.106255	0.168118	0.242224	0.0855166	0.0842679	0.205886	0.0213954	0.0212982	0.0240324		0.19405	0.0820495	0.100845	0.049929	0.0184797	0.0332352	0.0488046	0.0713485	0.0548875	0.251528	0.157045	0.155658	0.0939822	0.129991	0.0121422	0.560421	0.506961	0.434832	0.497131	0.537023	0.57	0.378926	0.312578	0.286164	0.0952525	0.0648652	0.0618412	0.0917898	0.111762		0.0574175	0.0551472
Ile-AAT	0.0334393	0.0280127	0.0470543	0.0465353	0.0676466	0.0856222	0.11079	0.131851	0.654589	0.228562	0.68494	0.180598	0.352016	0.428116	0.206838	0.342066	0.164635	0.294015	0.177296	0.273393	0.177667	0.0579076	0.0473481	0.065448	0.0798532	0.87327	0.438141	0.532608	0.237958	0.267353	0.103344	0.209625	0.307064	0.533674	0.330414	0.40083	0.597558	0.592771	0.449713	0.104074	0.0986852	0.132381	0.747615	0.771036	0.684359	0.695382	0.588212	0.287329	0.175964
Ile-GAT																0.283951	0.296296	0.296296	0.170732	0.590361	0.157303	0.136364	0.137931	0.183908	0.0689655	0.761905	0.488095	0.4	0.211765	0.329412	0.186047	0.172414	0.197674	0.116279	0.283951
Ile-TAT	0.0582196	0.132035	0.0893478	0.0821136	0.0664857	0.0607211	0.0764693	0.116965	0.111235	0.0547065	0.352163	0.154647	0.304762	0.316815	0.296875	0.342178	0.223074	0.650354	0.42158	0.652123	0.334562	0.268519	0.26537	0.323341	0.404815	0.560926	0.330808	0.527549	0.412963	0.429444	0.501068	0.229298	0.504673	0.53241	0.497409	0.434393	0.42832	0.349272	0.312567	0.252851	0.299622	0.263145	0.448881	0.646983	0.496448	0.557521	0.476	0.140241	0.0679332
Leu-AAG	0.0451123	0.0246746	0.0288217	0.0331887	0.0327613	0.053472	0.155763	0.0963995	0.0710269	0.253023	0.350096	0.422734	0.170191	0.198021	0.12584	0.157512		0.258546	0.223548	0.366273	0.249325	0.138311	0.101637	0.42965	0.589543	0.392175	0.23313	0.134954	0.174785	0.0897556	0.154668	0.218979	0.448067	0.551718	0.643865	0.520848	0.346306	0.404405	0.303632	0.218289	0.0636829	0.071915	0.0546162	0.0846282		0.101024		0.0925513	0.273588
Leu-CAA	0.016547	0.0533045	0.0359733	0.0630664	0.151775	0.380044	0.15308	0.215774	0.140695	0.370598	0.512787	0.48302	0.449761	0.182558	0.0757877	0.162035		0.284333	0.261724	0.285643	0.25667	0.142251	0.0832146	0.104278	0.26173	0.758561	0.398857	0.129484	0.134746	0.125447	0.162293	0.236501	0.345891	0.110275	0.810162	0.614677	0.257179	0.435712	0.454979	0.250615	0.243983	0.306658	0.179258	0.255523		0.135199		0.188922	0.328461
Leu-CAG	0.0142368	0.0397288	0.0268185	0.0481097	0.169315	0.337644	0.133043	0.215803	0.140713	0.310739	0.418178	0.362857	0.218307	0.162171	0.080353	0.155536		0.29805	0.245657	0.270851	0.252494	0.120234	0.0787025	0.221707	0.389648	0.60512	0.286723	0.13355	0.161046	0.305249	0.283219	0.481783	0.613316	0.147327	0.698559	0.341353	0.381391	0.352959	0.418359	0.601947	0.307755	0.0839825	0.0549986	0.274329		0.0925777		0.11747	0.260193
Leu-TAA	0.155178	0.215828	0.214088	0.164358	0.163883	0.261439	0.164244	0.166578	0.171339	0.312073	0.391085	0.285987	0.376406	0.34524	0.227265	0.184935		0.341083	0.477864	0.293466	0.544473	0.304463	0.180503	0.146928	0.233595	0.769008	0.548481	0.437418	0.260944	0.136771	0.208452	0.393234	0.45889	0.499204	0.553145	0.460966	0.1855	0.441085	0.437608	0.177772	0.176496	0.36069	0.432165	0.483195		0.238251		0.2399	0.232187
Leu-TAG	0.068328	0.0341746	0.0517281	0.0840168	0.0583632	0.0951062	0.140569	0.141171	0.0762303	0.232553	0.336164	0.400532	0.235909	0.176514	0.0901914	0.173082		0.268546	0.200668	0.323696	0.233678	0.110781	0.0793699	0.351225	0.54979	0.482537	0.277023	0.117174	0.215657	0.0658433	0.104589	0.328458	0.468227	0.273449	0.792097	0.408614	0.368439	0.502762	0.2792	0.200807	0.0420636	0.0980927	0.0432942	0.0708112		0.0766239		0.0876375	0.240901
Lys-CTT	0.0350585	0.0834157	0.0541345	0.106047	0.187267	0.295731	0.362502	0.264827	0.530561	0.343726	0.520272	0.221449	0.318057	0.528726	0.153328	0.201349	0.197879	0.301375	0.124503	0.23915	0.195756	0.1128	0.0949123	0.0408547	0.0807991	0.184363	0.470373	0.207718	0.138546	0.0471932	0.082155	0.164031	0.112592	0.145769	0.702997	0.542888	0.674602	0.280138	0.264128	0.20787	0.428265	0.142972	0.340881	0.679952	0.429741	0.478866	0.550984	0.313099	0.198335
Lys-TTT	0.12061	0.209803	0.183368	0.214141	0.341184	0.252959	0.272522	0.32975	0.394865	0.392759	0.494833	0.156738	0.370421	0.531986	0.197153	0.20682	0.16733	0.388331	0.309514	0.447531	0.340555	0.192622	0.106476	0.0505422	0.119608	0.11055	0.362626	0.146455	0.0767622	0.0375245	0.0916401	0.235714	0.50051	0.654097	0.585143	0.714927	0.556289	0.348294	0.389893	0.218567	0.306116	0.503263	0.382403	0.518976	0.467368	0.467333	0.594301	0.266408	0.165985
Met-CAT	0.0456012	0.0394101	0.0625679	0.258698	0.443545	0.464535	0.37797	0.381229	0.6568	0.191499	0.438769	0.214646	0.265385	0.400726	0.195936	0.47621	0.612279	0.311662	0.28548	0.137119	0.506807	0.115235	0.460202	0.139865	0.267059	0.681887	0.594361	0.167481	0.206232	0.0976384	0.230015	0.236661	0.256551	0.271205	0.657037	0.518965	0.640964	0.401198	0.389696	0.322408	0.15667	0.225368	0.37133	0.418066	0.688061	0.603794	0.482369	0.286855	0.0550818
Phe-GAA	0.0751122	0.168885	0.145219	0.253101	0.284894	0.116797	0.368999	0.22963	0.37056	0.41524	0.553402	0.303755	0.428321	0.61523	0.217612	0.214563	0.244734	0.185157	0.176261	0.158331	0.281394	0.185566	0.170478	0.218881	0.22892	0.739928	0.487157	0.691461	0.171746	0.113417	0.146513	0.377726	0.285019	0.363261	0.388716	0.185046	0.168499	0.310722	0.47044	0.374713	0.311327	0.534326	0.374144	0.509989	0.539497	0.536074	0.468182	0.267295	0.157315
Pro-AGG	0.0712024	0.124597	0.109704	0.181972	0.372991	0.81681	0.396801	0.205389	0.446108	0.17365	0.142997	0.120049	0.742128	0.264757	0.262851	0.0858368		0.0434071	0.5582	0.232484	0.198737	0.0987892	0.0634496	0.0852596	0.189835	0.214451	0.332654	0.267238	0.248364	0.246177	0.181227	0.444413	0.46784	0.097636	0.397862	0.367621	0.00912823	0.349237	0.327029	0.299525	0.61641	0.374879	0.429308	0.281606	0.479477	0.516844	0.329981	0.182346	0.0930983
Pro-CGG	0.068343	0.121264	0.110175	0.18128	0.340115	0.808085	0.40616	0.226286	0.444324	0.171374	0.149204	0.121944	0.742994	0.304524	0.272074	0.110085		0.0517316	0.543232	0.244259	0.201949	0.100978	0.0491466	0.07937	0.185057	0.215619	0.348233	0.206816	0.23244	0.159808	0.163837	0.614358	0.527043	0.150079	0.548876	0.415498	0.593418	0.414503	0.43582	0.00140441	0.478998	0.357916	0.384798	0.314494	0.571991	0.569314	0.334389	0.194086	0.0946044
Pro-TGG	0.069015	0.125074	0.119838	0.186553	0.362302	0.791108	0.413241	0.217974	0.441742	0.185876	0.213991	0.159567	0.665908	0.245089	0.18535	0.0364511		0.1864	0.580923	0.294683	0.190414	0.117004	0.0685738	0.101019	0.194548	0.206418	0.369871	0.249543	0.360643	0.336409	0.247903	0.36157	0.319905	0.199378	0.353346	0.255437	0.344155	0.404767	0.180858	0.225233	0.587571	0.38714	0.447377	0.259882	0.504639	0.508406	0.319074	0.172929	0.0914372
Ser-AGA	0.0160737	0.0252023	0.0265697	0.0171444	0.0227936	0.0937841	0.08567	0.0710442	0.0688667	0.089961	0.201309	0.161621	0.17147	0.374944	0.150152	0.188925		0.358247	0.415502	0.326653	0.486376	0.316469	0.131737	0.121741	0.120893	0.6021	0.59508	0.49566	0.274498	0.310736	0.776638	0.127636	0.553661	0.319202	0.136889	0.748487	0.757523	0.630721	0.411938	0.195924	0.307204	0.356442	0.693488	0.649993		0.0648765		0.24049	0.139108
Ser-CGA	0.0269549	0.0614309	0.111304	0.103197	0.207104	0.134843	0.107706	0.074735	0.0619624	0.081496	0.156924	0.176583	0.209907	0.283509	0.110616	0.145547		0.340763	0.350859	0.395703	0.58391	0.378373	0.171229	0.170674	0.171174	0.769421	0.655461	0.653992	0.37135	0.235646	0.67003	0.0932896	0.566288	0.157882	0.194996	0.802455	0.832781	0.618069	0.468608	0.192235	0.190415	0.671788	0.625936	0.555186	0.360934	0.0659376		0.116775	0.147028
Ser-GCT	0.0326998	0.0396217	0.0613411	0.054987	0.0875208	0.362371	0.0742636	0.100713	0.0766668	0.106299	0.279595	0.206661	0.225216	0.418032	0.124532	0.147067		0.339175	0.411577	0.269579	0.336706	0.228017	0.150512	0.141625	0.126847	0.666646	0.635858	0.465619	0.336693	0.450851	0.727801	0.256374	0.548532	0.345336	0.203401	0.63337	0.618415	0.494138	0.591747	0.190646	0.184097	0.488779	0.701249	0.675474		0.138039		0.113251	0.262507
Ser-TGA	0.0274732	0.0287904	0.0486665	0.0298171	0.0384872	0.130048	0.108172	0.0806856	0.0679416	0.0867752	0.202023	0.156037	0.163408	0.371986	0.138725	0.190238		0.360379	0.405998	0.320888	0.496158	0.299556	0.0960732	0.0736093	0.112918	0.697117	0.662172	0.557523	0.317707	0.308603	0.74422	0.111765	0.729092	0.257455	0.0809414	0.53583	0.808333	0.50181	0.499927	0.215467	0.313867	0.462775	0.698536	0.651443		0.123662		0.144538	0.106515
Thr-AGT	0.0490313	0.0412077	0.0774599	0.0981749	0.0935113	0.165296	0.197783	0.20477	0.201107	0.192685	0.635562	0.225182	0.254153	0.231799	0.238073	0.129903	0.222443	0.394288	0.414777	0.450029	0.569272	0.297293	0.243005	0.26947	0.259525	0.620059	0.206	0.111106	0.474481	0.439711	0.589949	0.182492	0.249425	0.4754	0.362199	0.486757	0.545952	0.456413	0.463397	0.351427	0.218482	0.201293	0.202788	0.203216	0.161728	0.48012	0.509269	0.104007	0.0952335
Thr-CGT	0.119243	0.0522919	0.0853131	0.140744	0.105582	0.332325	0.200769	0.27085	0.309649	0.168354	0.487352	0.302319	0.310347	0.339942	0.299114	0.384216	0.191967	0.256534	0.295686	0.335779	0.448914	0.316383	0.21364	0.221832	0.289479	0.56497	0.4283	0.164986	0.503313	0.401866	0.64806	0.20261	0.354341	0.209643	0.575964	0.475561	0.565184	0.361211	0.379229	0.329459	0.254421	0.238446	0.356014	0.324005	0.238599	0.578802	0.4908	0.213088	0.140762
Thr-TGT	0.0309221	0.0212335	0.0695675	0.0686086	0.0976801	0.139884	0.390467	0.244633	0.522493	0.248933	0.49349	0.165187	0.250029	0.251762	0.26281	0.223431	0.317365	0.272524	0.313347	0.668437	0.191623	0.0774891	0.0847085	0.0989702	0.149366	0.218553	0.13957	0.32293	0.482387	0.42282	0.704149	0.117419	0.72401	0.589922	0.390078	0.685719	0.616646	0.354574	0.379334	0.290488	0.155236	0.408839	0.270705	0.222539	0.279452	0.700448	0.598805	0.188506	0.130531
Trp-CCA	0.0238926	0.0433677	0.0863344	0.102083	0.171383	0.424235	0.416448	0.265397	0.127277	0.105631	0.209589	0.0953263	0.172208	0.211099	0.237767	0.145753		0.496606	0.553387	0.114101	0.538586	0.183073	0.408776	0.172668	0.260754	0.680956	0.801839	0.105947	0.0940463	0.0518875	0.0845327	0.342752	0.367734	0.127931	0.0794097	0.150306	0.0838344	0.693183	0.765554	0.122928	0.336543	0.102819	0.342844	0.324044	0.457179	0.638752	0.258769	0.161322	0.210233
Tyr-GTA	0.173944	0.246409	0.439973	0.311256	0.385423	0.403378	0.210055	0.258875	0.369992	0.235424	0.442794	0.182827	0.235333	0.163797	0.132736	0.190429	0.308466	0.472357	0.378034	0.586781	0.371186	0.173036	0.164501	0.235042	0.260121	0.654613	0.249329	0.106745	0.130091	0.215414	0.201848	0.23243	0.501937	0.358187	0.58711	0.452168	0.291906	0.434925	0.519325	0.156558	0.15091	0.558925	0.632597	0.565114	0.588499	0.5628	0.472993	0.274127	0.616564
Val-AAC	0.0355996	0.0773099	0.0806718	0.239149	0.334208	0.160224	0.220799	0.128156	0.174479	0.130735	0.0937786	0.131666	0.637034	0.309218	0.241168	0.257888		0.447758	0.582961	0.242931	0.176638	0.357589	0.350521	0.442887	0.365618	0.753504	0.495523	0.387562	0.356244	0.389503	0.277147	0.280201	0.432309	0.418729	0.424882	0.371104	0.397866	0.494907	0.494182	0.386072	0.414486	0.4393	0.40883	0.601876	0.46812	0.38595	0.476753	0.290141	0.0557538
Val-CAC	0.0305814	0.0695982	0.0756542	0.13932	0.220364	0.0926365	0.127187	0.0951226	0.0792129	0.058182	0.0649597	0.115708	0.674586	0.272803	0.160284	0.231616		0.442274	0.631563	0.253332	0.218505	0.281927	0.276887	0.457179	0.336489	0.739084	0.521709	0.371991	0.306041	0.273519	0.143278	0.157944	0.191285	0.320429	0.384387	0.415508	0.317933	0.448573	0.332117	0.434418	0.293869	0.502611	0.400994	0.576092	0.545411	0.428062	0.571913	0.29266	0.0452034
Val-TAC	0.048347	0.0497885	0.0937393	0.138252	0.276732	0.190046	0.237178	0.146842	0.158911	0.136302	0.0746995	0.123549	0.576265	0.32904	0.208094	0.112748		0.468428	0.596347	0.341768	0.235612	0.294991	0.336975	0.549594	0.441651	0.2677	0.41897	0.294146	0.225899	0.2299	0.194851	0.598902	0.61956	0.523646	0.454798	0.206571	0.235993	0.324874	0.515907	0.342235	0.426802	0.295302	0.404547	0.473636	0.503685	0.523357	0.651438	0.112458	0.177406
iMet-CAT	0.0334373	0.0335258	0.152735	0.0361759	0.129696	0.0270413	0.0948038	0.202998	0.111261	0.137145	0.216447	0.181523	0.0813891	0.0988004	0.09626	0.105103		0.178611	0.114457	0.0413237	0.0280747	0.0777945	0.0924688	0.235124	0.574235	0.310726	0.247351	0.195123	0.171233	0.0685292	0.0676373	0.116513	0.0480463	0.163452	0.436282	0.582077	0.488638	0.417522	0.381463	0.173237	0.178874	0.371039	0.182955	0.234362	0.571789	0.68292	0.428663	0.338132	0.115852
[truncated: 42 more columns]

[truncated: 11 more sheets: Table S11_, Table S12_, Table S13_, Table S14_, Table S15, Table S16, Table S17, Table S18, Table S19, Table S20, Table S21]
